# Supplementary material for: Comparative study of Japanese nationwide epidemiological studies of myasthenia gravis using datasets of 2006 and 2018
Source: PLoS One. 2025 Oct 9;20(10):e0334041. doi: 10.1371/journal.pone.0334041 (PMC12510604; doi:10.1371/journal.pone.0334041)
Supplement: S1 File — (XLSX) [file pone.0334041.s005.xlsx]

## Sheet: data
1-2006 2-2018	1. male 2.female	Onset Age	MGFA CC I-2 Iia-3 Iib-4 IIIa-5 IIIb-6 IVa-7 IVb-8 V-9	MG-ADL score at first	MG-ADL score at current	AChRAb（１positive ２negative）	AChRAb titer nmol/L	MUSKAb titer nmol/L	Family history of MG (1 yes 2 no)	Edrophonium test（１positive ２negative）	RNST 1-positive, 2-negative	initial symptom（blepharoptosis）	initial symptom（diplopia）	initial symptom（facial weakness）	initial symptom（bulbar weakness）	initial symptom（neck and extremities weakness）	initial symptom（dyspnea）	thymectomy 1-yes 2-no	thymectomy method 1-open 2-VATS	thymic pathology 1-thymoma 2-hyperplasia 3-normal	Masaoka classification (1. Stage I, 2. Stage II 3. Stage III 4. Stage Iva 5. Stage Ivb ）	WHO classification（1. A 2. AB 3 B1 4. B2 5.B3 ）	RA 1-yes 2-no	Hashimoto disease 1-yes 2-no	Graves disease 1-yes 2-no	SLE 1-yes 2-no	Pure red cell aplasia 1-yes 2-no	Multiple sclerosis 1-yes 2-no	ChEI	oral steroid 1-yes 2-no	oral steroid maximum	oral steroid current	tacrolimus 1-yes 2-no	cyclosporin A 1-yes 2-no	steroid pulse 1-yes 2-no	plasma exchange 1-yes 2-no	IVIg 1-yes 2-no	crisis 1-yes 2-no
1	2	67	3	8	0	1			2			1	2	2	2	2	2	1	1	3			2	1	2	2	2	2	2	1			2	1	2	2	2	1
1	1	19	3	4	2	2			2	1		1	2	2	2	2	2	1	1	3			2	2	2	2	2	2	1	2			2	1	2	2	2	2
1	1	30	6	6	2	1	3.4		2			2	2	2	2	2	2	1	1	1	3	5	2	2	2	2	2	2	2	2			2	1	1	2	2	2
1	2	23	3	4	5	2			2	1	1	1	2	2	2	1	2	1	1	1			2	2	2	2	2	2	2	2			2	1	2	2	2	2
1	2	24	2	6	0	2			2	1	1	1	1	2	2	2	2	1	1	1			2	2	2	2	2	2	1	2			2	1	2	2	2	2
1	2	83	6	12		1	24		2	1	1	1	2	2	2	2	2	2		1			2	2	2	2	2	2	1	1	25	25	1	2	2	2	1	2
1	2	57	3	2	2	2			2		1	2	1	2	2	2	2			1			2	2	2	2	2	2	1	1			2	1	2	2	2	2
1	1	65	2	6		1	6.6		2	1	1	2	1	2	2	2	2	2		1			2	2	2	2	2	2	1	1	10	5	2	1	2	2	2	2
1	2	59	2	5	2	2			2	1	1	1	1	2	2	2	2			1			2	2	2	2	2	2	1	2			2	1	2	2	2	2
1	2	51	5	8	6	1	79		2	1	1	1	1	2	2	2	2	1	1	1	1		2	2	2	2	2	2	1	1	70	60	2	1	2	1	2	1
1	2	32	3	5	0	1	1.3		2		1	2	1	2	2	2	2	1	1	1			2	2	1	2	2	2	1	1	50	35	1	2	1	2	2	2
1	2	30	2	6		2			2	1	2	1	1	2	2	2	2	2		1			2	2	2	2	2	2	2	2			2	1	2	2	2	2
1	2	74	4	11	0	1	3.5		2	1	1	1	2	2	2	2	2	1	1	1			2	2	2	2	2	2	1	1			1	2	2	2	2	2
1	1	19	3	6	0	2			2	1	1	1	1	2	2	1	2	1	1	1			2	2	2	2	2	2	2	2			2	1	2	2	2	2
1	2	49	2	7	7	1	0.3		2	1	1	1	1	2	2	1	2	2		1			2	2	2	2	2	2	1	1	60	45	1	2	1	1	1	1
1	2	57	3	5	5	1	160		2		1	1	2	2	2	2	2	1	1	1			2	1	2	2	2	2	2	1			2	1	2	1	2	1
1	2	57	9	22	0	1	160		2	1	1	1	2	2	2	2	2	1	1	1			2	2	2	2	2	2	1	1	60	2.5	2	1	2	1	2	1
1	1	59	2	3	0	1	3		2		2	1	2	2	2	2	2	2		1			2	2	2	2	2	2	1	2			2	1	2	2	2	2
1	2	53	2	6	6	1	39		2	1	1	1	1	2	2	2	2	2		1			2	2	1	2	2	2	2	1	20	5	2	1	2	2	2	2
1	2	31	4	11	4	2			2	1	1	1	2	2	2	2	2	1	1	1			2	2	2	2	2	2	1	1	50	20	1	2	2	2	2	2
1	2	70	4	12	0	1	28		2	1	1	1	2	2	2	2	2	1	1	1	1	1	2	2	2	2	2	2	1	1	45	12.5	2	1	2	2	2	2
1	2	17	2	6	0	1	0.27		2	1	2	1	2	2	2	2	2			1			2	2	2	2	2	2	1	1			2	1	1	2	2	2
1	2	23	9	19		1	510		2	1	1	2	2	2	2	2	1	1	1	1			2	2	2	2	2	2	2	1			1	2	2	1	2	1
1	1	41	4	11	4	1	13		2		1	1	1	1	2	1	2	1	1	1	1		2	2	2	2	2	2	1	1	40	20	1	2	2	2	2	2
1	2	26	3	3	5	2			2		2	2	1	2	2	2	2	1	1	1			2	2	2	2	2	2	1	1			1	2	2	2	2	2
1	2	40	5	7		1	130		2	1	1	2	1	2	2	1	2	1	1	1			2	2	2	2	2	2	2	1			2	1	2	2	2	2
1	1	25	6	10	7	1	3.8		2	1	1	1	2	2	2	2	2	1	1	1	1		2	2	2	2	2	2	1	1	50	40	1	2	1	1	2	1
1	2	32	3	6	4	1	19.4		2	1	1	1	1	2	2	1	2	1	1	1	1		2	2	2	2	2	2	1	2			2	1	2	2	2	2
1	2	48	3	7	3	2			2		1	1	1	2	2	2	2	2		1			2	2	2	2	2	2	2	2			2	1	2	2	2	2
1	2	46	3	8	5	1	23		2	1	1	1	1	2	2	2	2	1	1	1	1		2	1	2	2	2	2	1	1	60	5	1	2	1	2	2	2
1	2	49	4	8	2	1	21		2	1	1	1	2	2	2	2	2	1	1	1			2	2	2	2	2	2	1	1	20		1	2	2	2	2	2
1	1	15	3	5	2	2			2	1	1	1	1	2	2	2	2	2		1			2	2	1	2	2	2	1	1			2	1	2	2	2	2
1	1	53	2	3	7	1	190		2	1	1	2	1	2	2	2	2	1	1	1	2		2	2	1	2	2	2	1	1			2	1	2	2	2	2
1	2	63	2	6	13	1	25.1		2	1	2	1	2	2	2	2	2	1	1	1			2	2	2	2	2	2	1	2			1	2	2	2	1	2
1	2	41	2	4	3	2			2	1	2	1	1	2	2	2	2			1			2	2	2	2	2	2	1	1			1	2	2	2	2	2
1	1	43	2	3	1	2			2	1	2	2	1	2	2	2	2			1			2	2	1	2	2	2	1	2			2	1	2	2	2	2
1	2	17	4	7	0	1	57		2		1	1	1	2	2	2	2	1	1	1			2	2	2	2	2	2	1	1	80	20	2	1	2	2	2	2
1	1	53	2	3	6	1	1.2		2		1	2	1	2	2	2	2	1	1	1			2	2	2	2	2	2	1	1			2	1	2	2	2	2
1	1	3	2	6	2	1	0.5		2	1		1	1	2	2	2	2	2		1			2	2	2	2	2	2	1	1	17.5	17.5	2	1	1	2	1	2
1	2	21	2	2		1	3		2	1	1	1	2	2	2	2	2	2		1			2	1	2	2	2	2	2	1			2	1	2	2	2	2
1	2	23	2	1		1	20			1		2	1	2	2	2	2	1		1			2	2	2	2	2	2	1	1	30	30	2	1	2	2	2	2
1	2	10	2	4	4	1	1.9		2	1		1	2	2	2	2	2	2		1			2	2	2	2	2	2	1	2			2	1	2	2	2	2
1	2	53	2	6	6	1	450		2	1		1	1	2	2	2	2	2		1			2	2	2	2	2	2	1	1	10	5	2	1	2	2	2	2
1	2	47	2	7	7	1	2.9			1		1	2	2	2	2	2			1			2	2	2	2	2	2	1	1			2	1	2	2	2	2
1	2	19	5	14	12	1	1.8			1		2	2	1	1	2	2	1		1			2	2	2	2	2	2	1	2			2	1	2	2	2	2
1	2	23	2	4	4	1	1890			1	1	1	1	2	2	2	2	2		1			2	2	2	2	2	2	1	2			2	1	2	2	2	2
1	1	5	2	4	4	2						1	2	2	2	2	2			1			2	2	2	2	2	2	1	1		20	2	1	2	2	2	2
1	2	30	3	4	4	1	58					1	2	2	2	1	2			1			2	2	2	2	2	2	1	2			2	1	2	2	2	2
1	2	34	2	2	2	1	41					1	2	2	2	2	2			1			2	2	2	2	2	2	1	2			2	1	2	2	2	2
1	2	31	3	8	8	1	6.8			1	1	1	2	2	2	2	2	1		1			2	2	2	2	2	2	1	1			2	1	2	2	2	2
1	2	68	2	5	5	2			2			2	1	2	2	2	2	2		1			2	2	2	2	2	2	2	2			2	1	2	2	2	2
1	2	53	2	5	5	2			2	2	2	1	1	2	2	2	2	2		1			2	2	2	2	2	2	2	2			2	1	2	2	2	2
1	2	26	4	6	5	1	49.1		2	1	1	2	1	2	2	2	2	2		1			2	2	2	1	2	2	2	2			2	1	2	2	2	2
1	2	2	3	6	6	1			2	1		1	1	2	2	2	2	2		1			2	2	2	2	2	2	2	1			2	1	1	2	2	2
1	2	3	2	2	0	1	0.9		2	1	2	1	2	2	2	2	2			1			2	2	2	2	2	2	2	1			2	1	2	2	2	2
1	1	12	5	8	3	1	211		2	1	1	1	1	2	1	1	2	1	1	1			2	2	2	2	2	2	1	1			1	2	1	1	1	1
1	2	3	2	6	2	1	2		2	1	2	1	1	2	2	2	2	2		1			2	2	2	2	2	2	1	1			2	1	2	2	2	2
1	2	53	4	5	2	1	1680		2		1	1	1	2	2	1	2	1	2	1			2	2	2	2	2	2	2	1			2	1	2	2	2	2
1	1	72	3	5	2	1	26.1		2	1		1	2	1	1	2	2	1	1	1	1	3	2	2	2	2	2	2	1	2			2	1	2	2	2	2
1	2	26	5	4	8	1	25.2		2	1		2	2	2	2	1	2	1	1	1			2	2	2	2	2	2	1	1			2	1	2	2	2	2
1	2	63	4	5	1	1	87.1		2	1		2	2	2	1	2	2	1	1	1	1	2	2	2	2	2	2	2	1	1		15	2	1	1	2	2	1
1	1	65	2	2	2	1	0.4		2	1		1	2	2	2	2	2	2		1			2	2	2	2	2	2	1	2			2	1	2	2	2	2
1	1	50	4	6	4	1	1.8		2			2	1	2	2	2	2	1	1	1			2	2	2	2	2	2	1	1	50	25	2	1	2	2	2	2
1	2	22	5	3	1	1	5.6		2	1		2	2	2	2	1	2	2		1			2	2	2	2	2	2	1	2			2	1	2	2	2	2
1	2	61	5	8	6	1			2	1		2	2	2	2	1	2	1	1	1	4		2	1	2	2	2	2	1	1			2	1	2	2	2	2
1	2	62	2	6		1	286		2	1	2	1	2	2	2	2	2	1	1	1	3	4	2	2	2	2	2	2	2	2			2	1	2	2	2	2
1	1	43	4	3	1	1	100		2	1		2	2	2	1	2	2	1	1	1	4		2	2	2	2	2	2	1	1			2	1	2	2	2	2
1	1	67	6	13		1	58.6		2	1		2	2	2	2	1	2	1	1	1	3		2	2	2	2	2	2	2	1			2	1	1	2	2	1
1	2	21	5	6	2	1	180		2		1	2	1	2	2	2	2	1	1	1			2	2	2	2	2	2	1	1	35	25	2	1	2	2	2	2
1	2	2	2	3	3	1	3.3		2	1		1	2	2	2	2	2	2		1			2	2	2	2	2	2	2	2			2	1	2	2	2	2
1	2	27	2	2	2	1	940			1	1	2	1	2	2	2	2	1		1			2	2	2	2	2	2	1	2			2	1	2	2	2	1
1	2	5	3	6	0	1	0.6		2	1		1	1	2	2	1	2			1			2	2	2	2	2	2	1	1	17.5	2.5	2	1	2	2	2	2
1	2	2	2	3	1	1	4.5		2	1		1	2	2	2	2	2			1			2	2	2	2	2	2	1	1	17.5	12.5	2	1	1	2	2	2
1	1	52	3	3	3	1	1.9		2	1	1	1	2	2	2	1	2	1	1	1			1	2	2	2	2	2	2	2			2	1	2	2	2	2
1	1	62	4	5	0	1	27		2	1	1	1	1	2	2	2	2	1	1	1			2	2	2	2	2	2	2	2			2	1	2	2	1	2
1	2	2	2	0		1	0.5		2	1	2	1	2	2	2	2	2			1			2	2	2	2	2	2	1	1			2	1	2	2	2	2
1	1	7	2	3	1	1	0.9		2	1	2	1	1	2	2	2	2			1			2	2	2	2	2	2	1	1	40	20	2	1	2	2	2	2
1	1	36	3	3	2	1	31		2	1		1	2	2	2	1	2	1	1	1			2	2	2	2	2	2	1	2			2	1	2	2	2	2
1	2	62	2	2		1	6.8		2	1	2	1	2	2	2	2	2			1			2	2	2	2	2	2	2	2			2	1	2	2	2	2
1	2	65	4	6	1	1	7		2	1	1	1	1	2	2	2	2			1			1	2	2	2	2	2	1	1			1	2	2	2	2	2
1	1	75	2	2	1	1	23		2	1	1	1	1	2	2	2	2			1			2	2	2	2	2	2	1	1			2	1	2	2	2	2
1	2	1	2	0		1	2.4		2	1	2	1	2	2	2	2	2			1			2	2	2	2	2	2	2	1	18	4	2	1	2	2	2	2
1	1	53	2	2	0	2			2			1	2	2	2	2	2	1	1	1			2	2	2	2	2	2	1	2			2	1	2	2	2	2
1	1	72	4	6	6	1	1.8		2	1	1	1	2	2	2	2	2	1	1	1	1		2	2	2	2	2	2	1	1			1	2	2	2	2	2
1	2	21	3	4	2	2			2	1		1	2	2	2	2	2	1	1	1	2		2	1	2	2	2	2	1	1	15	15	1	2	2	2	2	2
1	2	51	4	8	2	1	23		2		1	1	2	2	2	2	2	1	1	1	2		2	2	2	2	2	2	1	1			1	2	2	2	2	2
1	2	56	3	6		2			2	1	2	1	2	2	2	2	2	2		1	2		2	2	2	2	2	2	2	2			2	1	2	2	2	2
1	2	44	4	7	6	1	10		2	1	1	1	2	2	2	2	2	1	1	1	2		2	2	2	2	2	2	1	2			1	2	2	2	2	2
1	2	33	2	3	1	1	0.7		2	1	2	1	2	2	2	2	2	1	1	1	1		2	2	2	2	2	2	1	2			2	1	2	2	2	2
1	2	70	4	4		1	120		2		1	1	2	2	1	2	2	1	1	1	1		2	2	2	2	2	2	1	2			1	2	2	1	2	2
1	2	77	2	4	2	2			2	1		1	2	2	2	2	2	2		1			2	2	2	2	2	2	1	2			2	1	2	2	2	2
1	2	75	4	10	0	1	79		2	1	1	1	2	2	2	2	2	1	1	1			2	2	2	2	2	2	1	1			1	2	2	1	2	2
1	1	47	3	8	3	1	1.9		2	1	1	1	1	2	2	2	2			1			2	2	2	2	2	2	1	1	30	5	2	1	2	2	2	2
1	2	1	2	2		2			2	2		1	2	2	2	2	2			1			2	2	2	2	2	2	2	2			2	1	2	2	2	2
1	1	53	2	0		1	8.1		2	1	2	1	2	2	2	2	2	1	1	1	1	3	2	2	2	2	2	2	1	1	90	90	2	1	2	2	2	2
1	2	41	4	8		1	110			1	1	1	1	2	1	2	2	1	1	1			2	2	2	2	2	2	2	1			2	1	2	2	2	2
1	2	56	9	24	6	2				1	1	1	1	2	1	1	2	2		1			2	2	2	2	2	2	2	1	80	80	2	1	2	2	2	2
1	2	74	3	7	1	1				1	1	1	1	2	2	1	2	1		1			2	2	2	2	2	2	1	1			2	1	2	2	2	2
1	2	78	4	5	1	1	5.7			1	1	1	1	2	2	2	2	2		1			2	2	2	2	2	2	2	1	30	10	2	1	2	2	2	2
1	1	51	5	11	5	1	93			1	1	1	2	2	1	1	2	1	1	1			2	2	2	2	2	2	1	1	100	70	1	2	2	2	2	2
1	2	83	5	14	7	2			2	1	1	1	1	2	2	2	2			1			2	2	2	2	2	2	2	1		40	2	1	1	1	1	1
1	1	38	2	1		1	1.2		2		1	1	2	2	2	2	2	1	1	1	2		2	2	2	2	2	2	2	1	20	15	2	1	2	2	2	2
1	2	66	3	6	1	1	42			1		1	1	2	2	1	2	1	1	1			2	2	2	2	2	2	1	1	80	30	2	1	2	2	2	2
1	1	24	4	4	2	1	47		2		1	2	1	2	2	2	2	1	1	1			2	2	2	2	2	2	1	1	50	50	2	1	2	2	2	2
1	1	58	2	2		2				1	2	1	2	2	2	2	2	2		1			2	2	2	2	2	2	1	1	20	20	2	1	2	2	2	2
1	2	85	2	6	2	1	3.9			1		1	2	2	2	2	2	2		1			2	2	2	2	2	2	1	1	30	2	2	1	2	2	2	2
1	2	63	4	2	0	1	170		2	1	1	2	2	2	2	2	2	1	1	1			2	2	1	2	2	2	2	1	100	55	2	1	2	2	2	2
1	1	49	2	2	2	2				1		2	1	2	2	2	2	2		1			2	2	2	2	2	2	1	1			2	1	2	2	2	2
1	2	27	6	4	0	1	1140			1	1	2	2	2	1	2	2	1	1	1			2	2	2	1	2	2	2	1			2	1	2	2	2	2
1	1	11	3	1	11	1	63		2	1	2	2	2	2	2	2	1	1		1			2	2	2	2	2	2	2	1			2	1	2	2	2	1
1	2	65	5	3		1	15		2	1	1	1	2	2	2	2	2	1	2	1			2	2	2	2	2	2	1	1	100		2	1	2	1	2	2
1	1	51	5	12		1	61		2	1		1	2	2	2	2	2	1	1	1	1		2	2	2	2	2	2	1	1	50	50	2	1	2	1	2	2
1	1	36	4	8		1	34		2	1	1	1	1	2	1	2	2	1	1	1	2	2	2	2	2	2	2	2	1	1	100	90	2	1	2	2	2	2
1	2	67	2	2		2			2	2	1	1	2	2	2	2	2	2		1			2	2	2	2	2	2	1	1	15	15	2	1	2	2	2	2
1	2	30	3	7	4	2			2	2		1	2	2	2	2	2	2		1			2	2	1	2	2	2	1	2			2	1	2	2	2	2
1	2	24	4	6	1	1	4.2		2	1	1	2	2	2	1	2	2	1	1	1			1	2	2	2	2	2	1	1	50	35	2	1	2	2	2	2
1	1	61	6	7	0	1	49		2			1	2	2	2	2	2	1		1			2	2	2	2	2	2	1	1	50		2	1	2	1	2	1
1	1	38	3	6	3	2			2	1	1	1	1	2	2	2	2	1	1	1			2	2	2	2	2	2	1	1			2	1	2	2	2	2
1	1	36	3	6	5	2			2	1	2	1	2	2	2	2	2	1	1	1			2	2	2	2	2	2	1	2			1	2	2	2	2	2
1	1	1	4	12	6	1	1.3		2	1	2	1	1	2	2	2	2	2		1			2	2	2	2	2	2	1	1	25	25	2	1	2	2	2	2
1	2	72	3	8	22	1	16		2			1	1	2	2	2	2	1	1	1			2	2	2	2	2	2	2	1	5	5	1	2	1	2	2	1
1	1	73	4	9	4	1	12		2	2	1	1	1	2	1	2	2	1	1	1			2	2	2	2	2	2	1	1	50	10	1	2	1	2	2	2
1	2	41	4	5	5	1	6		2			2	2	2	2	1	2	1		1	1		2	2	2	2	2	2	1	2			2	1	2	2	2	2
1	2	37	2	3	2	2			2	1	1	2	1	2	2	2	2	2		1			2	2	2	2	2	2	1	1	60	60	2	1	2	2	2	2
1	2	80	2	6	1	1	6		2	1	2	1	2	2	2	2	2	2		1			2	2	1	2	2	2	1	1	20	10	2	1	2	2	2	2
1	1	66	3	5	3	1	10			1	1	2	1	2	2	1	2	2		1			2	2	2	2	2	2	1	1	10	10	2	1	2	2	2
1	1	71	4	6	3	1	13			1	1	2	2	2	1	1	2	2		1			2	2	2	2	2	2	1	1	30	15	2	1	2	2	2	2
1	2	55	4	2		1	11		2	1	1	1	2	2	2	2	2	1	1	1	1	2	2	2	2	2	2	2	1	1			1	2	2	2	2	2
1	2	60	3	4	5	2			2	2	2	1	1	2	2	1	2	2		1			2	2	2	2	2	2	1	2			2	1	2	2	2	2
1	2	22	2	3		1	240		2	1	2	1	1	2	2	2	2	1	2	1			2	2	2	2	2	2	1	2			2	1	2	2	2
1	1	75	2	2		1	0.7		2	1	2	1	2	2	2	2	2			1			2	2	2	2	2	2	1	2			2	1	2	2	2	2
1	1	24	3	4	1	1	0.4		2	1	2	1	1	2	2	2	2	1		1			2	2	2	2	2	2	1	2			2	1	1	2	2	2
1	2	36	3	9	6	2			2	1	2	2	2	2	2	1	2	2		1			2	2	2	2	2	2	1	2			2	1	2	2	2	2
1	1	65	2	2	2	1	7.1		2	1	2	1	2	2	2	2	2	2		1			2	2	2	2	2	2	1	2			2	1	2	2	2	2
1	2	32	4	6	2	1	2.7		2	1	1	2	2	2	1	1	2	1		1			2	2	2	2	2	2	1	1	20	12.5	2	1	2	2	2	2
1	1	71	2	3	2	1	21		2	1	2	1	1	2	2	2	2	2		1			2	2	2	2	2	2	1	2			2	1	2	2	2	2
1	1	62	7	5	4	1	45		2	1	1	1	1	2	2	1	2	1	1	1			2	2	2	2	2	2	1	1	30	20	1	2	1	1	2	2
1	2	53	2	2	1	2			2	1	2	1	2	2	2	2	2	2		1			2	2	2	2	2	2	1	2			2	1	2	2	2	2
1	1	77	2	5	1	1	6.5		2	1	2	1	1	2	2	2	2			1			2	2	2	2	2	2	1	2			2	1	2	2	2	2
1	2	42	2	4	0	1	455		2	1	1	1	1	2	2	2	2	1	1	1			2	2	2	2	2	2	1	2			2	1	2	2	2	2
1	2	54	6	10	0	1	140		2	1	1	1	1	2	1	2	2	1		1	4	5	2	2	2	2	2	2	1	2			2	1	2	2	2	2
1	2	69	8	8	0	1	120		2	1	1	2	2	2	1	1	2	2		1			2	2	2	2	2	2	1	1	30	20	2	1	2	1	2	2
1	1	41	2	2	1	1	24		2	1	2	2	1	2	2	2	2	1	1	1			2	2	2	2	2	2	1	2			2	1	2	2	2	2
1	1	55	4	2	4	1	7.6		2	1	2	1	2	2	2	2	2	1	1	1			2	2	2	2	2	2	1	2			2	1	2	2	2	2
1	2	70	2	2	1	1	19		2	1	2	2	1	2	2	2	2			1			2	2	2	2	2	2	1	2			2	1	2	2	2	2
1	2	2	2	1	1	1	0.4		2		2	1	2	2	2	2	2			1			2	2	2	2	2	2	1	2			2	1	2	2	2	2
1	2	26	3	5	1	1	10		2	1	1	1	1	2	2	1	2	2		1			2	2	2	2	2	2	1	2			2	1	2	2	2	2
1	2	74	2	5		1	1.4		2	1		1	1	2	2	2	2	2		1			2	2	2	2	2	2	1	1	60	20	2	1	2	2	2	2
1	1	47	2	3		1	88		2	1		1	1	2	2	2	1	1	1	1			2	2	2	2	2	2	2	1			2	1	2	1	2	2
1	2	38	2	2	2	1	14		2	1		1	1	2	2	2	2	1		1			2	2	2	2	2	2	1	1			1	2	2	2	2	2
1	2	17	2	3		1	0.4		2	2		1	1	2	2	2	2	2		1			2	2	2	2	2	2	1	1	20	20	2	1	2	2	2	2
1	2	47	2	2	1	1	0.2		2	1	2	2	1	2	2	2	2			1			2	2	2	2	2	2	2	1	25	10	2	1	2	2	2	2
1	1	63	2	2	1	2			2		2	2	1	2	2	2	2	2		1			2	2	2	2	2	2	1	2			2	1	2	2	2	2
1	1	61	4	5	2	1	6.3		2	1	2	1	1	2	2	2	2	1		1			2	2	2	2	2	2	1	1			2	1	2	2	2	2
1	1	58	2	4	2	1	37.6		2	1	2	1	1	2	2	2	2			1			2	2	2	2	2	2	1	2			2	1	2	2	2	2
1	2	56	2	2	1	2			2	2	2	1	2	2	2	2	2			1			1	1	2	2	2	2	1	2			2	1	2	2	2	2
1	1	53	2	4		2			2	2	2	1	1	2	2	2	2			1			2	2	2	2	2	2	1	1	24	12	2	1	2	2	2	2
1	2	51	2	4	2	1			2		2	1	1	2	2	2	2	1	1	1			2	2	2	2	2	2	2	1			2	1	2	2	2	2
1	2	43	2	4	2	1	19.1		2	1	2	1	1	2	2	2	2			1			2	2	2	2	2	2	1	2			2	1	2	2	2	2
1	2	65	2	2	1	1	6.1		2	2		1	2	2	2	2	2	2		1			2	2	2	2	2	2	1	1			2	1	2	2	2	2
1	1	62	2	4	3	2			2	2	2	1	1	2	2	2	2	2		1			2	2	2	2	2	2	1	2			2	1	2	2	2	2
1	2	82	2	2	1	2			2	1	1	1	2	2	2	2	2	2		1			2	2	2	2	2	2	1	2			2	1	2	2	2	2
1	1	64	2	6	3	1	6.2		2	1		2	1	2	2	2	2	2		1			2	2	2	2	2	2	2	2			2	1	2	2	2	2
1	2	14	3	4	0	1	48.7		2			1	2	1	2	1	2	3		1			2	2	2	2	2	2	2	2			2	1	2	2	2	2
1	1	12	2	2	1	2			2	2		1	2	2	2	2	2	2		1			2	2	2	2	2	2	2	1	10	5	2	1	2	2	2	2
1	2	57	2	2	1	2			2	2		1	2	2	2	2	2	2		1			1	1	2	2	2	2	1	2			2	1	2	2	2	2
1	1	80	2	4	2	1	14.7		2	1		1	1	2	2	2	2			1			2	2	2	2	2	2	1	2			2	1	2	2	2	2
1	2	79	2	3	2	2			2			1	2	2	2	2	2			1			2	2	2	2	2	2	2	1	10	5	2	1	2	2	2	2
1	1	66	2	2	1	1	10.9		2			1	2	2	2	2	2			1			2	2	2	2	2	2	1	1	5	2.5	2	1	2	2	2	2
1	1	36	2	4	2	1	1.7		2	1		1	1	2	2	2	2			1			2	2	2	2	2	2	1	1	15	10	2	1	2	2	2	2
1	1	58	5	14		1	147		2	1	1	1	1	1	2	1	2	1	1	1			2	2	2	2	2	2	1	1	50	20	2	1	2	2	2	2
1	1	52	4	12		1	2		2	1	1	1	1	2	2	1	2	1	1	1			2	2	2	2	2	2	2	1	50	5	2	1	2	2	2	2
1	2	84	8	17	6	1	75		2	1	1	2	2	2	2	2	1	2		1			2	2	2	2	2	2	1	1	20	7.5	1	2	1	2	1	1
1	2	23	3	7	5	1	2700		2	2	1	1	2	2	2	1	2	1	1	1			2	2	2	2	2	2	2	1	40	20	2	1	1	2	2
1	2	58	4	16	3	1	69			1		2	2	2	2	1	2	1	1	1	1		2	2	2	2	2	2	1	1	20	15	2	1	1	2	2	1
1	1	62	2	3	0	1	16			1	1	1	2	2	2	2	2	2		1			2	2	2	2	2	2	2	1	10	10	2	1	2	2	2	2
1	2	6	2	3	0	2			2	1	2	1	2	2	2	2	2	2		1			2	2	2	2	2	2	1	2			2	1	2	2	2	2
1	1	1	2	3	0	1	0.83		2	1	2	1	2	2	2	2	2	2		1			2	2	2	2	2	2	1	1	7.5	7.5	2	1	2	2	2	2
1	1	4	2	6	0	2				1	2	1	2	2	2	2	2	2		1			2	2	2	2	2	2	1	1	7.5	7.5	2	1	2	2	2	2
1	1	6	2	2	0	1	0.3		2	1	2	1	2	2	2	2	2	2		1			2	2	2	2	2	2	1	2			2	1	2	2	2	2
1	2	1	4	7		1	20		2		1	1	2	2	2	2	2			1			2	2	2	2	2	2	2	1	12.5	11.25	2	1	1	2	2	2
1	2	74	2	5	0	1	0.8		2	1	2	2	1	2	2	2	2	2		1			2	2	2	2	2	2	1	2			1	2	2	2	2	2
1	2	3	2	2	0	2			2	1	2	1	2	2	2	2	2	2		1			2	2	2	2	2	2	1	1	10	10	2	1	2	2	2	2
1	2	50	2	3	1	1	7		2	1	2	1	2	2	2	2	2	1	1	1	3		2	2	2	2	2	2	1	2			2	1	2	2	2	2
1	2	3	2	3	0	2			2	1	2	1	2	2	2	2	2	2		1			2	2	2	2	2	2	1	1	7.5	7.5	2	1	2	2	2	2
1	1	2	4	9		1			2	1	1	1	2	2	2	2	2	2		1			2	2	2	2	2	2	1	1			1	2	2	2	1	2
1	2	56	2	3	2	2			2	1	2	1	2	2	2	2	2	2		1			2	2	2	2	2	2	1	2			2	1	2	2	2	2
1	2	2	2	2	4	1			2	1		1	2	2	2	2	2	2		1			2	2	2	2	2	2	1	1			2	1	2	2	2	2
1	1	11	4	6	0	2			2	1	2	1	2	2	1	2	2	2		1			2	2	2	2	2	2	2	1	30	15	2	1	2	2	2	2
1	1	5	2	4	0	2			2	1	2	1	2	2	2	2	2	2		1			2	2	2	2	2	2	2	2			2	1	2	2	2	2
1	2	2	2	4	4	1	0.18		2	1	2	1	2	2	2	2	2			1			2	2	1	2	2	2	1	1	2.5	2.5	2	1	2	2	2	2
1	1	10	2	4	3	2			2	1	2	1	1	2	2	2	2			1			2	2	2	2	2	2	1	1			2	1	2	2	2	2
1	1	1	2	3	3	2			2	1	2	1	2	2	2	2	2			1			2	2	2	2	2	2	1	1			2	1	2	2	2	2
1	2	3	4	8	6	2			2		2	1	2	2	2	2	2	1	1	1	1		2	2	2	2	2	2	1	1	22.5	15	1	2	1	2	2	1
1	1	56	2	2	2	2			2	1	2	1	2	2	2	2	2			1			2	2	2	2	2	2	1	2			2	1	2	2	2	2
1	2	17	3	10		1	15.5		2	1	2	1	2	2	2	2	2	1	1	1	1		2	2	2	2	2	2	2	1			2	1	2	2	2	2
1	1	2	2	2	3	1	0.35		1	1	2	1	2	2	2	2	2	2		1			2	2	2	2	2	2	1	1			1	2	2	2	2	2
1	2	11	2	4	0	1	0.27		2	1	2	2	1	2	2	2	2	2		1			2	2	2	2	2	2	1	1	10	10	1	2	2	2	2	2
1	1	5	2	2	3	2			2	1	2	1	2	2	2	2	2	2		1			2	2	1	2	2	2	1	1	20	20	2	1	2	2	2	2
1	1	71	3	3		1	17		2	1	2	1	2	2	2	2	2	1	1	1			2	2	2	2	2	2	1	1			1	2	2	1	1	1
1	2	75	5	11	0	1	160		2	1	1	1	2	2	2	2	2	2		1			2	2	2	2	2	2	1	1	30		2	1	1	2	2	1
1	2	37	3	4	2	1	92		2	1	1	1	2	2	2	2	2	1	2	1			2	2	2	2	2	2	1	2			1	2	2	2	2	2
1	2	62	4	6		1	6.3		2	1	2	1	1	2	1	2	2	1		1			2	2	2	2	2	2	1	1	35	0	1	2	2	2	2	2
1	1	81	3	6		1	12		2	1	1	1	2	2	2	2	2	2		1			2	2	2	2	2	2	1	1	30	20	1	2	2	2	2	2
1	1	56	2	6	0	1	4		2	1	2	1	2	2	2	2	2	2		1			2	2	2	2	2	2	1	2			2	1	2	2	2	2
1	2	63	6	18	9	1	55		2	1	1	2	2	2	1	1	2	1	1	1			2	2	2	2	2	2	1	1			2	1	2	2	2	2
1	2	23	4	4	0	1	880		2	1	1	1	2	2	2	1	2	1	2	1			2	2	2	2	2	2	1	2			2	1	2	2	2	2
1	2	59	3	2		1	93		2	1	2	1	2	2	2	2	2	1	1	1	4	5	2	2	2	2	2	2	1	1	30	15	1	2	2	2	2
1	1	67	3	5	2	1	21		2	1	1	1	2	2	2	2	2	1	2	1			2	2	2	2	2	2	1	1	10	10	2	1	2	2	2	2
1	2	34	3	7	4	2			2	1		1	2	2	2	2	2			1			2	2	2	2	2	2	1	2			2	1	2	2	2	2
1	2	17	3	5	5	1	120		2	1	1	2	1	2	2	2	2	1	2	1			2	2	2	2	2	2	1	2			2	1	2	2	2	2
1	2	55	3	4	4	1	19		2	1	2	2	1	2	2	2	2	1	2	1			2	1	2	2	2	2	1	2			2	1	2	2	2	2
1	1	46	2	4	0	1	5.2		2	1	2	1	2	2	2	2	2	1	1	1			2	2	2	2	2	2	1	2			2	1	2	2	2	2
1	2	11	2	4	2	1	0.2		2	1		1	1	2	2	2	2			1			2	2	2	2	2	2	1	1	5	5	2	1	2	2	2	2
1	1	14	2	2		2			2	1		2	1	2	2	2	2	2		1			2	2	2	2	2	2	2	1	50	5	2	1	2	2	2	2
1	1	65	3	5		2					1	2	1	2	2	2	2	2		1			2	2	2	2	2	2	1	2			2	1	2	2	2	2
1	1	67	3	2	0	1	6.1		2	1	1	1	2	2	2	1	2	1	1	1	2		2	2	2	2	2	2	2	2			2	1	2	2	2	2
1	2	60	2	2	1	2			2			1	2	2	2	2	2			1			2	2	2	2	2	2	1	1	10	10	2	1	2	2	2	2
1	2	12	3	6		1	910		2	1	1	2	2	2	2	1	2	1	2	1			2	2	2	2	2	2	1	1			2	1	2	2	2	2
1	2	19	4	8	0	1	35				1	1	2	2	2	1	2	1	1	1			2	2	2	2	2	2	2	1			2	1	2	2	2	2
1	1	53	2	2	1	1	98				1	1	2	2	2	2	2	1	1	1		2	2	2	2	2	2	2	1	2			2	1	2	2	2	2
1	2	21	3	4	2	2			2	1		2	2	1	2	1	2			1			2	2	2	2	2	2	1	2			2	1	2	2	2	2
1	1	43	3	4	4	1	755		2			1	2	2	2	2	2	1	1	1		5	2	2	1	2	2	2	1	1	30		2	1	2	2	2	2
1	2	67	3	2		1	36		2	1	1	1	2	2	2	1	2	1	1	1		5	2	2	2	2	2	2	2	2			2	1	2	2	2	2
1	2	42	2	1	1	1	0.5		2	2	2	1	2	2	2	2	2			1			2	2	2	2	2	2	2	2			2	1	2	2	2	2
1	2	11	3	4	0	1	120		2	1	1	2	2	2	2	1	2	1		1			2	2	2	2	2	2	2	1			2	1	2	2	2	2
1	1	67	2	3	5	1	2.1		2	1		2	1	2	2	2	2			1			2	2	2	2	2	2	1	1			2	1	2	2	2	2
1	2	66	2	2	2	1	1.8		2	1		1	2	2	2	2	2			1			2	2	2	2	2	2	1	1			2	1	2	2	2	2
1	2	61	2	15	0	1	17		2	1	2	1	2	2	2	2	2	1	1	1	3	5	2	2	2	2	2	2	1	1	60	30	2	1	1	1	2	1
1	1	11	6	9		1	100		2	1	1	1	1	1	1	1	2	1	2	1			2	2	2	2	2	2	1	1	32.5	20	2	1	1	1	2	2
1	2	13	6	14	4	1	1.1		2	1	1	1	2	2	1	2	2			1			2	2	2	2	2	2	1	1			1	2	1	2	2	1
1	1	5	9	21	3	1	9.8		2	1	1	1	2	1	1	1	1			1			2	2	2	2	2	2	1	1	10	5	2	1	1	2	2	2
1	2	6	2	3	2	1	0.9		2	1	2	1	1	2	2	2	2	2		1			2	2	2	2	2	2	1	1			2	1	1	2	1	2
1	2	13	3	3	3	1	0.5		2	1		1	1	2	2	1	2	2		1			2	2	2	2	2	2	1	2			2	1	2	2	2	2
1	2	61	3	4		1	710		2	1	1	1	1	2	2	2	2						2	2	1	2	2	2	1	1	80		2	1	2	2	2	2
1	2	40	3	5	5	2			2	1	2	1	1	2	2	2	2	1	1	2			2	2	2	2	2	2	1	1			2	1	2	2	2	2
1	2	49	2	8	6	1	23		2	1	2	1	1	2	2	2	2	1	1	2	4	5	2	2	2	2	2	2	1	1	50	25	2	1	2	2	2	2
1	1	2	3	4	2	1	0.45		2	1	1	1	2	2	2	2	2						2	2	2	2	2	2	1	1	30	15	2	1	2	2	2	2
1	2	1	2	3	1	2			2	1	2	1	1	2	2	2	2						2	2	2	2	2	2	1	1	30	20	2	1	2	2	2	2
1	2	2	2	4		2			2	1	1	1	1	2	2	2	2						2	2	2	2	2	2	2	2			2	1	2	2	2
1	2	44	3	5	0	1	39		2	1	2	2	1	2	2	2	2	1	1				2	2	2	2	2	2	1	1	100	100	2	1	2	2	2	2
1	1	63	2	4		1	0.4		2	1		1	1	2	2	2	2	2					2	2	2	2	2	2	2	1	30		2	1	2	2	2	2
1	1	83	2	4	4	1	10		2		2	1	2	2	2	2	2	2					2	2	2	2	2	2	2	2			2	1	2	2	2	2
1	2	46	7	10	10	1	130		2	1	1	2	2	2	2	1	2	1	1	2			2	2	2	2	2	2	1	1	60	20	1	2	1	1	2	1
1	1	66	3	3	2	1	0.6		2			1	2	2	2	1	2						2	2	2	2	2	2	1	2			2	1	2	2	2	2
1	2	56	2	7		1	86.5		2	1		1	1	2	2	2	2	1			3		2	2	2	2	2	2	1	2			2	1	2	2	2
1	2	70	5	8		1	9.9				1	2	1	2	2	2	2	2					2	2	2	2	2	2	2	1	50	50	2	1	2	2	2	2
1	2	7	2	2	2	2			2	1	1	1	1	2	2	2	2						2	2	2	2	2	2	2	1	5	2.5	2	1	1	2	2	2
1	1	4	2	2		1	0.9		2	1	2	1	2	2	2	2	2	2					2	2	2	2	2	2	2	1	10	5	2	1	1	2	2	2
1	1	11	2	2	2	1	1.3		2	1	2	1	1	2	2	2	2						2	2	2	2	2	2	2	1	10	5	2	1	1	2	2	2
1	2	3	2	4	2	1	1.1		2	1	2	1	1	2	2	2	2						2	2	2	2	2	2	1	1	5	2.5	1	2	1	2	2	2
1	2	80	4	6		1	24		2		1	2	2	2	1	2	2	2					2	2	2	2	2	2	1	2			2	1	2	2	2	2
1	2	89	6	9	0	1	600		2	1	1	1	2	2	1	2	2	2					2	2	2	2	2	2	1	1	50	10	2	1	1	2	2	1
1	1	66	3	1	0	1	15		2	1	2	1	2	2	2	2	2	1	1		3	5	2	2	2	2	2	2	1	1	20	0	2	1	2	2	2	2
1	2	23	6	8	2	2			2	1	1	2	2	2	1	2	2						2	2	2	2	2	2	1	1	45	30	2	1	2	2	2	2
1	1	39	5	9		1	170		2	1	1	2	2	2	2	1	2	1	1		4		2	2	2	2	2	2	1	1	50	8.75	2	1	1	1	2	2
1	1	53	2	2		1	4.8		2	1		1	2	2	2	2	2	1	1	3			2	2	2	2	2	2	2	2			2	1	2	2	2	2
1	1	49	3	7		2			2	1	1	2	1	2	2	2	2	1	1	3			2	2	2	2	2	2	1	1	50	40	2	1	2	2	2	2
1	1	24	3	6	6	1	190		2	1	1	2	2	2	2	1	2	1	1	2	2	5	2	2	2	2	2	2	1	1			2	1	2	2	2	2
1	2	54	3	2		1	12		2	1	1	1	2	2	2	1	2	1	1		2		2	2	2	2	2	2	2	1	100		2	1	2	2	2	2
1	2	39	2	3	2	2			2	1	2	1	2	2	2	2	2	1	1				2	2	2	2	2	2	1	1	100	50	2	1	2	2	2	2
1	2	62	6	3		1			2	1	1	1	2	2	1	1	2	1	1		2		2	2	2	2	2	2	1	1	100	80	2	1	1	2	2	1
1	1	50	4	8		1	25.2		2	1		1	2	2	2	2	2	1	1		2	3	2	2	2	2	2	2	2	1	50	10	2	1	2	2	2	2
1	1	24	4	8		2			2	1		2	1	2	2	2	2	1	1	3			2	2	2	2	2	2	2	1	50		2	1	2	2	2	2
1	1	51	2	6		1	7.7			1		2	1	2	2	2	2	1	1		1		2	2	2	2	2	2	2	1	52.5		1	2	1	2	2
1	2	51	4	4		1	1					1	2	2	1	2	2	1					2	2	2	2	2	2	2	1			1	2	2	1	2	1
1	1	62	3	2		1	47.3			1	1	1	2	2	2	2	2	1					2	2	2	2	2	2	1	2			2	1	2	2	2
1	2	54	3	2	0	1	12.5			1		1	2	2	2	2	2	1	1		2	2	2	2	2	2	2	2	2	1	50		2	1	2	2	2	2
1	1	33	2	4		2					2	2	1	2	2	2	2	2					2	2	2	2	2	2	1	2			2	1	2	2	2
1	1	77	3	1		1	12.5			1	1	1	2	2	2	2	2	2					2	2	2	2	2	2	1	1	40		2	1	2	2	2	2
1	2	71	3	4		1	1.4			1	1	1	2	2	2	2	2	1	1	3			2	2	2	2	2	2	2	2			2	1	2	2	2
1	2	79	2	2	3	1	20.8			1	1	1	2	2	2	2	2	2					2	2	2	2	2	2	2	1			2	1	2	2	2	2
1	2	47	2	2		1	3.8			1	2	1	2	2	2	2	2	2					2	2	2	2	2	2	2	1	50		2	1	2	2	2	2
1	2	73	4	2		2				1	1	2	2	2	1	2	2	1	2	3			2	2	2	2	2	2	1	1	50		2	1	2	2	2	2
1	2	69	2	4		1	6.2			1	1	1	1	2	2	2	2						2	2	2	2	2	2	2	2			2	1	2	2	2
1	2	66	2	6		2			2	1	1	1	1	2	2	2	2	2					2	1	2	2	2	2	1	1		10	2	1	2	2	2	2
1	2	28	5	7	6	2			2	1	1	1	1	2	2	1	2	1		2			2	2	1	2	2	2	1	1	100		2	1	1	2	2	2
1	1	64	6	5	0	1	97.1		1	1	1	2	1	2	2	2	2	1		3			2	1	2	2	2	2	1	1	100		1	2	2	2	2	2
1	1	74	3	2	0	1	8		2	1	1	2	1	2	2	1	2	1	1	3			2	1	2	2	2	2	2	2			2	1	2	2	2	2
1	2	60	6	8		1	169		2	1	1	1	1	2	2	2	2	1	1		2		2	2	1	2	2	2	1	1	100		2	1	1	2	2	1
1	1	5	2	6		1	1		2	1	1	1	1	2	2	2	2	2					2	2	2	2	2	2	2	2			2	1	2	2	2	2
1	2	42	4	16	13	1	73		2	1	1	1	1	2	2	2	2	1	1		2		2	2	2	2	2	2	2	1	100		2	1	2	1	2	1
1	2	55	3	3		1	6.3		2	1	1	2	1	2	2	2	2	1	1		1	3	2	2	2	2	2	2	1	1	100		2	1	2	2	2	2
1	2	33	4	21	21	1	154		2	1	1	2	1	2	2	2	2	1	1				2	2	2	2	2	2	1	1			1	2	1	1	2	1
1	2	62	3	10	5	1	20.4		2	1	1	1	2	2	2	2	2	1	1	3			2	2	2	2	2	2	2	1	100		2	1	2	2	2	2
1	1	61	4	10		1	5.8		2	1	1	2	1	2	2	2	2	1	2	3			2	2	2	2	2	2	2	1	100		2	1	2	2	2	2
1	1	55	4	10	0	1	50.4		2	1	1	1	1	2	2	1	2	1	1	3			2	2	2	2	2	2	2	1	100		2	1	1	1	2	1
1	2	74	4	10	2	1	31.8		2	1	1	1	2	2	2	2	2	1	1		2		2	2	2	2	2	2	2	1	100		2	1	2	2	2	2
1	2	55	3	6	4	1	67.6		2	1	2	1	1	2	2	2	2	1	1	2			1	2	2	2	2	2	1	2			1	2	2	2	2	2
1	2	71	3	4	6	1	7.9		2	1	1	1	1	2	2	1	2	2					2	2	2	2	2	2	1	2			2	1	2	2	2
1	1	57	2	6	0	1	3.2		2	1	2	1	1	2	2	2	2	1	1		1	3	2	2	2	2	2	2	2	1	100		2	1	2	2	2	2
1	2	84	4	15		1	5.4		2	1	1	1	2	2	2	2	2	1	1				2	2	2	2	2	2	1	2			1	2	2	2	2	1
1	2	36	4	8	0	1	50.2		2	1	1	2	1	2	2	2	2	1	1	2			2	2	2	2	2	2	2	1			2	1	2	2	2	2
1	1	68	3	4	0	1	4.5		2	1	1	1	1	2	2	2	2	1	1	3			2	2	2	2	2	2	2	1	100		2	1	2	2	2	2
1	2	37	4	12	16	1	35.5		2	1	1	2	2	2	2	1	2	1	1		1		2	2	2	2	2	2	2	1	100		1	2	1	2	2	1
1	2	66	4	17		1	34		2	1	1	2	1	2	2	2	2	1	1		3		2	2	2	2	2	2	1	1	100		2	1	1	2	2	1
1	1	12	4	10	10	1	759		2	1	1	2	2	2	1	2	2	1	1	2			2	2	2	2	2	2	2	1	100		2	1	1	2	2	2
1	1	17	2	2	0	2			2	1	2	2	1	2	2	2	2	2					2	2	2	2	2	2	1	2			2	1	2	2	2	2
1	2	48	2	2		1	11.2		2	1	2	1	2	2	2	2	2	1	1	3	1		2	2	2	2	2	2	2	1			2	1	2	2	2	2
1	1	53	2	4	0	1	8.6			1	1	1	1	2	2	2	2	1	1	2	2		2	2	2	2	2	2	2	1			2	1	2	2	2	2
1	1	59	3	2		1	1.1		2			2	2	2	2	2	1	1	1				2	2	2	2	2	2	2	1			2	1	2	2	2	2
1	1	34	2	4	1	1	0.2		2	1		1	1	2	2	2	2	1		3			2	2	2	2	2	2	1	1			2	1	2	2	2	2
1	1	40	4	6	2	1	4.52		2	1	1	1	2	2	2	2	2	1	1	3			2	2	2	2	2	2	2	1			2	1	2	2	2	2
1	1	31	4	7		1	135		2	1	1	1	2	2	2	1	2	1	1	2			2	2	2	2	2	2	2	1	30	22.5	1	2	2	2	2	2
1	1	49	4	5	0	1	29.8		2	1	1	1	2	2	2	2	2	1	1	3			2	2	2	2	2	2	2	1	30	20	1	2	2	2	2	2
1	1	37	4	8	0	1	2.37		2	1	1	1	2	2	2	2	2	1	1		1	2	2	2	2	2	2	2	2	1	5		1	2	2	2	2	1
1	1	33	2	3		1	4.4		2	1	2	1	1	2	2	2	2	2					2	2	2	2	2	2	1	2			2	1	2	2	2	2
1	1	70	2	4	0	1	25.4		2	1	1	1	1	2	2	2	2	1	1	3			2	2	2	2	2	2	2	1			2	1	2	2	2	2
1	1	69	2	6		1	2.1		2	1	1	2	1	2	2	2	2	1	1		1		2	2	2	2	2	2	1	1	25	25	2	1	2	2	2	2
1	1	71	5	12		1	107.7		2	1	1	2	2	2	2	1	2	1	1		1		2	2	2	2	2	2	1	1			2	1	2	1	1	1
1	2	49	2	2		1	1.65		2	1	2	1	2	2	2	2	2	1	1			4	2	2	2	2	2	2	2	2			2	1	2	2	2	2
1	2	71	4	7	3	1	5.1		2	1	2	1	1	2	1	1	2	1	1	2			2	2	2	2	2	2	1	1	15	15	2	1	2	2	2	2
1	2	10	2	6	2	1	0.8		2	1	2	1	1	2	2	2	2						2	2	2	2	2	2	1	1	25	12.5	2	1	2	2	2	2
1	2	33	4	8	1	1	253		2	1	1	1	2	2	1	2	2	1	1	2			2	2	2	2	2	2	2	1	30	0	1	2	2	2	2	2
1	2	23	4	6		1	3.4		2		1	1	2	2	2	2	2	1	1	2			2	2	2	2	2	2	2	2			2	1	2	2	2
1	2	55	3	9	8	1	2.8		2	1	1	1	2	2	2	2	2	1	1	2			2	2	2	2	2	2	1	1			2	1	2	2	2	2
1	2	53	6	14	3	1	2.04		2	1	1	1	2	2	2	2	2	1	1		1		2	2	2	2	2	2	1	1	25	25	2	1	2	1	2	1
1	2	11	5	10	2	1	14.3		2	1	1	2	2	2	2	1	2	1	1	2			2	2	2	2	2	2	1	1			2	1	2	2	2	1
1	2	47	3	4		1	25.2		2		1	2	2	2	2	2	2	1	1	3	1	2	2	2	2	2	2	2	2	1		60	2	1	2	2	2	2
1	1	54	2	2		1	8.2		2	1	2	1	2	2	2	2	2	2					2	2	2	2	2	2	1	2			2	1	2	2	2	2
1	1	65	2	3		1	9.9		2			1	2	2	2	2	2	2					2	2	2	2	2	2	1	2			2	1	2	2	2	2
1	1	65	6	5	1	1	12		2	1	1	2	2	2	1	2	2	1	1	3			2	2	2	2	2	2	1	1	60	7.5	2	1	2	2	2	2
1	1	53	2	1	6	1	133		2	1	1	1	2	2	2	2	2	1	1		3		2	1	2	2	2	2	1	1			1	2	1	1	1	1
1	2	39	2	1	1	1	0.5			1	2	1	2	2	2	2	2	1					2	2	1	2	2	2	1	2			2	1	2	2	2	2
1	2	38	4	7	4	1	38.5		2	1	1	1	2	2	2	2	2	1	1		2		2	2	2	2	2	2	1	1	30	0	1	2	2	2	2	1
1	1	2	2	2	1	1	1.6		2	1	1	1	2	2	2	2	2	2					2	2	2	2	2	2	1	1	30	6	2	1	1	2	2	2
1	2	45	4	5	5	1	1.6		2	1	1	2	2	1	2	2	2	1	2	2			2	2	2	2	2	2	2	2			2	1	2	2	2	2
1	2	59	3	4	4	1	12.2		2	1	1	1	1	2	2	1	2	2					2	2	2	2	2	2	1	1			2	1	2	2	2	2
1	2	75	8	17		1	98		2	1	1	2	2	2	1	2	2	1	1	3	3		2	2	2	2	2	2	1	1	1000	20	2	1	1	1	2	1
1	1	54	6	10	4	1	160		2	1	1	1	1	1	1	1	2	1	1	2	1		2	2	1	2	2	2	1	1		30	1	2	1	2	2	1
1	2	30	5	8	4	1	29		2	1	1	1	1	2	2	1	2	1	1	2	2		2	2	2	2	2	2	1	1	60	10	1	2	2	2	2	2
1	1	62	6	8	2	1	64		2	1	1	1	1	2	1	1	2	1	1	2	2		2	2	1	2	2	2	1	1		5	2	1	1	2	2	2
1	1	26	2	4	1	1	0.6		2	1	1	1	1	2	2	2	2	2					2	2	1	2	2	2	1	2			2	1	2	2	2	2
1	2	50	3	6	1	1	85		2	1	1	1	1	2	2	1	2	1	1	3			2	2	2	2	2	2	1	1	60	20	2	1	2	2	2	2
1	2	57	4	12	6	1	7.4		2	1	1	1	1	1	1	1	2	1	1	3			2	2	1	2	2	2	2	1	60	5	2	1	1	2	2	2
1	2	20	2	6		1	9.1		2	1	1	1	1	2	2	2	2	1	1	3			2	2	2	2	2	2	1	1			2	1	1	2	2	2
1	2	19	4	3	0	1	14		2	1	1	2	2	2	2	1	2	1	1	2			2	2	2	1	2	2	1	1	30	25	2	1	2	2	2	2
1	1	21	2	4	0	1	4.4		2	1	2	1	1	2	2	2	2	1	1	3			2	1	2	2	2	2	1	1	30	15	2	1	2	2	2	2
1	2	25	3	4	0	1	12.5		2	1	1	2	2	1	2	2	2	1	1	3			2	2	2	2	2	2	2	1	25	25	2	1	2	2	2	2
1	2	37	5	10	5	1	72		2	1	1	1	2	1	2	1	2	1	1				2	2	2	2	1	2	1	1	30	15	1	2	2	2	2	2
1	2	17	3	5	3	1	16		2	1	2	1	1	2	2	2	2	1	1	2			2	2	2	2	2	2	1	1	30	25	2	1	2	2	2	2
1	2	22	5	8	12	2			2	1		1	1	2	2	1	2	1	1	3			2	2	2	2	2	2	1	1	30	30	1	2	2	2	2	1
1	2	39	3	5	2	1	3.8		2	1		1	1	2	2	2	2	1	1		1		2	2	2	2	2	2	1	1	30	20	2	1	2	2	2	2
1	2	48	3	6	4	1	6		2	1		1	1	2	2	2	2	1		2			2	2	2	2	2	2	1	2			1	2	2	2	2	1
1	2	50	5	8	5	1	54		2	1	1	1	1	2	2	2	2	1		2			2	2	2	2	2	2	1	1	30	25	2	1	2	1	2	2
1	1	47	5	9	5	1	15		2	1	1	1	2	2	2	2	2	1	1		3		2	2	2	2	2	2	1	1	30	25	1	2	2	2	2	2
1	1	32	4	9	0	1	13		2			2	2	2	2	1	2	1	1		3		2	2	2	2	1	2	2	1	30	17.5	2	1	2	2	2	2
1	2	34	5	8	2	1	3		2	1	1	1	1	2	2	1	2	1	1		3		2	2	2	2	2	2	1	1	30	27.5	2	1	2	1	2	2
1	2	40	3	6	3	1	52		2	1	1	2	1	2	2	2	2	1	1	2			2	2	2	2	2	2	1	1	30	17.5	2	1	2	2	2	2
1	1	35	3	6	2	2			2	1	1	2	1	2	2	2	2	2					2	2	2	2	2	2	1	1	30	15	2	1	2	2	2	2
1	1	50	3	6	3	1			2	1	1	2	1	2	2	2	2	1	1	2	1		2	2	2	2	2	2	1	1	30		2	1	2	1	2	2
1	2	29	3	5	3	1	37		2	1	1	1	2	2	2	2	2	1	1				2	2	2	2	2	2	1	1	5	5	2	1	2	2	2	2
1	1	17	2	5	4	1	1.6		2	1	2	1	2	2	2	2	2	1	2	3			2	2	1	2	2	2	1	2			2	1	2	2	2	2
1	2	58	3	6	6	1	87		2	1	2	2	1	2	2	2	2						2	2	2	1	2	2	1	1	4	4	2	1	2	2	2	2
1	2	40	4	13	10	2			2	1	1	2	1	2	2	2	2	1	1	2			2	2	2	2	2	2	1	1	30	30	2	1	2	2	2	2
1	1	55	3	5	0	1	174		2	1		1	2	2	2	2	2	1	1		2	5	2	2	2	2	2	2	1	1	30	15	2	1	2	2	2	2
1	2	3	2	5	1	1	4.7		2	1	2	1	1	2	2	2	2	2					2	2	2	2	2	2	1	1	30	27.5	2	1	2	1	2	2
1	2	3	2	6	6	2			2	1	2	2	1	2	2	2	2	1	1	3	1		2	2	2	2	2	2	1	1	30		2	1	2	1	2	2
1	2	67	2	2	0	1	21		2	1		1	2	2	2	2	2	1		3			2	2	2	2	2	2	2	1	30	10	2	1	2	1	2	2
1	1	30	2	3		2	0.2		2	1	2	2	1	2	2	2	2	1	1	2			2	2	1	2	2	2	1	1	30	20	1	2	1	1	2	1
1	2	66	4	4	0	1	40			1	1	1	2	2	2	2	2	1	1		2		2	2	2	2	2	2	1	1	80	25	1	2	2	2	2	1
1	2	68	3	9	1	1	56		2	1	1	1	2	2	2	2	2	1	1				2	2	2	2	2	2	1	1	30	0	2	1	2	2	2	2
1	1	36	3	6	6	1	14		2	1	2	1	2	2	2	2	2	1	1		2		2	2	2	2	2	2	2	1	60	10	1	2	2	2	2	2
1	1	63	3	4	1	1	6.1			1	1	2	2	2	2	1	2	1	1	3			2	2	2	2	2	2	1	1	55	15	2	1	2	2	2	2
1	2	41	2	2		1	446		2	1	2	1	2	2	2	2	2	2					2	2	2	2	2	2	2	2			2	1	2	2	2	2
1	1	54	3	7	5	1	15		2	1	1	1	1	2	2	2	2	1	1	3			2	2	2	2	2	2	1	1			2	1	2	2	2	2
1	2	13	2	3		2			2	1		2	1	2	2	2	2	2					2	2	2	2	2	2	1	1	25	10	2	1	2	2	2	2
1	1	3	2	2	2	2			2	1	2	1	2	2	2	2	2	2		3			2	2	2	2	2	2	1	2			2	1	2	2	2	2
1	2	46	4	9		2		713	2	2	1	1	1	1	1	1	2	2					2	2	2	2	2	2	2	1	35	35	2	1	2	2	2	2
1	1	24	6	12		1	16.4		2	1	1	1	1	1	1	1	2	1	1		2	3	2	2	2	2	2	2	1	1	50	25	2	1	2	1	2	1
1	2	72	6	13		1	64.7		2	1	1	1	2	2	2	2	2	1			3	5	2	2	2	2	2	2	1	1	50	25	2	1	2	1	1	1
1	2	27	3	4	4	2		1.19		2	1	2	1	2	2	2	2						2	2	2	2	2	2	2	1			2	1	2	2	2	2
1	2	46	4	11	4	1	210		2	1	2	2	1	2	2	2	2	1	1	2			2	2	2	2	2	2	2	2			2	1	2	2	2	2
1	1	70	2	3	1	1			2	1	1	1	2	2	2	2	2	1	1				2	2	2	2	2	2	1	2			2	1	2	2	2	2
1	2	3	2	2	2	1			2	1		1	2	2	2	2	2	2					2	2	2	2	2	2	1	1			2	1	1	2	2	1
1	2	25	5	2	0	1	517		2	1	1	2	2	2	2	1	2	1	1	2			2	2	2	2	2	2	1	1			2	1	2	2	2	2
1	2	58	2	2	2	1	98		2	1	1	1	2	2	2	2	2	2					2	2	2	2	2	2	1	2			2	1	2	2	2	2
1	2	41	4	1	3	1	7.11		2	1	2	2	1	2	2	2	2	2					2	2	2	2	2	2	1	2			2	1	2	2	2	2
1	2	35	3	2	2	1	780		2	1	2	1	1	2	2	2	2	1					1	2	2	2	2	2	1	1			2	1	1	1	2	2
1	1	48	3	2	1	1	2.43		2	1	1	1	2	2	2	1	2	1					2	2	2	2	2	2	1	1	20	10	2	1	2	1	2	2
1	1	74	2	3	0	1	2.7		2	1	1	1	2	2	2	2	2	2					2	2	2	2	2	2	1	1			2	1	2	1	1	1
1	2	35	5	4		1	91.2		2			2	2	2	2	1	2	1	1	2			2	2	2	2	2	2	2	1			2	1	2	2	2	1
1	2	72	4	2	1	1	28			1	1	2	2	1	2	2	2	1	1	2	3		2	2	2	2	2	2	2	1	30	10	2	1	1	1	2	2
1	2	2	2	5		1	1.1		2	1	2	1	1	2	2	2	2						2	2	2	2	2	2	1	1	10	1.25	2	1	2	2	2	2
1	1	46	3	6	0	1	68		2	1		1	2	2	1	2	2	1	1		1	2	2	2	2	2	2	2	1	1	80		2	1	1	1	2	1
1	1	20	3	8	8	1	1000		2	1	1	1	2	1	2	1	2	1	2	3			2	2	2	2	2	2	2	1			2	1	2	2	2	2
1	1	79	2	1	1	1	4.3		2	1		1	2	2	2	2	2						2	2	2	2	2	2	1	2			2	1	2	2	2	2
1	2	57	4	10		1	63			1	1	2	2	2	2	1	2	1	1	3	2		2	2	1	2	2	2	1	1	45	10	2	1	1	1	2	1
1	1	46	9	11	0	1	68		2	1	1	1	1	2	2	2	2	1	1	2	1	2	2	2	2	2	2	2	1	1	80	80	2	1	1	1	2	1
1	1	43	3	4	1	1	22		2	1	1	1	1	2	2	2	2	1	1	2	1		2	2	2	2	2	2	2	1	50	15	2	1	2	2	2	2
1	2	63	3	3	1	1	4.5		2	1	1	1	1	2	2	1	2	1	1	2	1		2	2	2	2	2	2	2	1	50	10	2	1	1	2	2	2
1	2	17	5	7	3	1	1600		2	1	1	1	1	2	1	1	2	1	1	2	1		2	2	2	1	2	2	1	1	80	30	2	1	1	1	2	2
1	2	39	2	6		1	3.64		2	1	2	1	1	2	2	2	2	1	1	3			2	2	2	2	2	2	1	2			2	1	2	2	2	2
1	2	28	6	6		1	18.5		2	1	1	2	2	2	2	1	2	1	1	2			1	2	2	2	2	2	2	1	30	10	2	1	2	2	2	2
1	2	35	3	6	4	1	452		2			1	2	2	1	2	2						2	2	2	2	2	2	2	2			2	1	2	2	2	2
1	1	2	2	2		1	2		2	1	2	1	1	2	2	2	2	2					2	2	2	2	2	2	2	1			2	1	2	2	2	2
1	2	10	4	6		1	370		2	1	1	1	1	2	2	2	2						2	2	2	2	2	2	2	1	40	20	1	2	2	2	2	2
1	2	55	3	6	0	1	38.4		2	1	2	1	1	2	2	2	2	1	1		4		2	2	2	2	2	2	1	1	50	5	2	1	2	2	2	2
1	1	64	2	3	3	1	15				1	1	2	2	2	2	2	3					2	2	2	2	2	2	1	1			2	1	2	2	2	2
1	2	24	3	2	2	1	34					2	2	1	2	1	2	1	1	3			2	2	2	2	2	2	1	2			2	1	2	2	2	2
1	1	19	3	1	0	1	330					1	2	2	2	1	2	1	1	3			2	2	2	2	2	2	1	2			2	1	2	2	2	2
1	2	45	2	7	3	1	78			1		1	2	2	2	2	2	1	1	3			2	2	2	2	2	2	1	1	5	5	1	2	1	2	2	1
1	2	53	4	3	5	1	120			1		2	2	2	1	2	2	1	1		3	4	2	1	2	2	2	2	1	1	15	15	2	1	1	2	2	1
1	2	53	3	2	2	1	4.7					1	2	2	2	2	2	1	1		1	3	2	2	2	2	2	2	1	2			2	1	2	2	2	2
1	2	34	3	2	3	1	26				1	2	1	2	2	2	2	1	1	3			2	2	2	2	2	2	1	2			2	1	2	2	2	2
1	2	72	3	5	5	1	270			1	1	1	2	2	2	1	2	1		3	1	1	2	2	2	2	2	2	1	1			2	1	2	2	2	2
1	1	40	2	4	6	1	1					2	1	2	2	2	2	1					2	2	2	2	2	2	2	1			2	1	2	2	2
1	1	71	2	2	2	1	14		2	1	2	2	1	2	2	2	2						2	2	2	2	2	2	1	1	10	5	1	2	2	2	2	2
1	1	65	2	2	2	1	49		2	1	1	1	2	2	2	2	2						2	2	2	2	2	2	1	2			2	1	2	2	2	2
1	2	18	2	4	4	1	1.2		2	1		1	2	2	2	2	2	1		2			2	2	1	2	2	2	1	1			2	1	2	2	2	2
1	2	54	4	5	2	2			2	2	1	2	2	2	1	2	2	2					2	2	2	2	2	2	1	1			2	1	2	2	2	2
1	2	53	6	10	2	1	120		2	1	1	2	1	2	2	2	2	1		2	1		2	2	2	2	2	2	1	1			1	2	2	2	2	2
1	2	42	3	6	0	1	4.7		2	1	2	2	1	2	2	2	2	1	1	3			2	2	2	2	2	2	1	1	35	0	2	1	2	2	2	2
1	2	47	4	9	1	2			2	1		2	1	2	2	2	2	1	1	3			2	2	2	2	2	2	1	1	20	15	2	1	1	1	2	1
1	1	42	4	3		1	445		2			1	1	2	2	2	2	1	1	3	4	4	2	2	2	2	2	2	1	1	60	10	2	1	1	2	2	2
1	1	62	2	3	3	1	30		2			1	2	2	2	2	2	1	1	3			2	2	2	2	2	2	1	2			2	1	2	2	2	2
1	1	73	2	6	6	1	6.4		2	1	1	2	1	2	2	2	2	1	1	3			2	2	2	2	2	2	1	1	20	10	2	1	2	2	2	2
1	2	45	4	8	4	1	128.2		2		1	1	1	2	2	2	2	1	1	3			2	2	2	2	2	2	2	1	100	40	2	1	2	2	2	2
1	2	39	3	3	3	1	62.7		2	1	1	2	1	2	2	2	2	1	1	3			2	2	2	2	2	2	2	1			2	1	2	2	2	2
1	2	45	3	3	2	1	77		2	1	1	1	2	2	2	2	2	1	1	3	1		2	2	2	2	2	2	2	1	60	40	2	1	2	2	2	2
1	2	43	3	7	2	1	17		2		1	1	1	2	2	2	2	1	1	3			2	2	2	2	2	2	2	1			2	1	2	2	2	2
1	1	48	2	6	0	1	0.7		2	1	1	2	1	2	2	2	2	1	1	3			2	2	2	2	2	2	2	1	80	50	2	1	2	2	2	2
1	1	58	2	6	0	1	26.1		2	1	2	1	1	2	2	2	2	1	1	3			2	2	2	2	2	2	1	1	30	30	2	1	2	2	2	2
1	1	44	2	2	0	1	55		2	1	2	1	2	2	2	2	2	1	1		1		2	2	2	2	2	2	2	1	70	10	2	1	2	2	2	2
1	1	55	2	2	0	1	101		2	1		1	2	2	2	2	2	1	1		1		2	2	2	2	2	2	2	1	40	20	2	1	2	2	2	2
1	1	48	3	4	0	1	20.4		2	1	2	1	1	2	2	2	2	1	1		1		2	2	2	2	2	2	2	1	35	30	2	1	2	2	2	2
1	2	18	5	5	4	1	251		2	1	1	2	2	2	2	1	2	1	1	3			2	2	2	2	2	2	2	1	45		2	1	2	2	2	2
1	1	57	2	4	0	1	204		2	1	1	1	1	2	2	2	2	1	1		1		2	2	2	2	2	2	2	1	80	45	2	1	2	2	2	2
1	1	73	3	2	1	1	17		2	1	1	1	1	2	2	2	2	1		3			2	2	2	2	2	2	2	1	80	15	2	1	2	2	2	2
1	2	22	2	2	2	1	22.8		2	2	2	1	1	2	2	2	2	2					1	2	2	2	2	2	1	1			2	1	2	2	2	2
1	2	1	2	6	6	2				1	1	1	1	2	2	2	2	2					2	2	2	2	2	2	1	1			2	1	1	2	2	2
1	2	2	2	3	1	1	0.7		2	1	2	1	1	1	2	2	2	2					2	2	2	2	2	2	1	1	20	0	2	1	2	2	2	2
1	2	1	2	3	2	2			2	1	2	1	1	2	2	2	2	2					2	2	2	2	2	2	1	1	20	10	2	1	2	2	2	2
1	1	2	2	2	0	1	5		2	1	1	1	2	2	2	2	2	2					2	2	2	2	2	2	2	1	30	20	2	1	2	2	2	2
1	2	2	2	3	0	1	6.2		2	1	2	1	2	2	2	2	2	2					2	2	2	2	2	2	1	1	25	10	2	1	2	2	2	2
1	1	50	3	1	2	2			2	1	2	1	2	2	2	1	2	1	1	3			2	2	2	2	2	2	1	1			1	2	2	2	2	2
1	1	48	3	3	2	1	27		2	1	2	2	1	2	2	2	2	1	1	2			2	2	2	2	2	2	2	1			2	1	1	2	2	1
1	2	53	5	5		1	5.7		2	1		1	1	2	2	1	2	1	1	3			2	2	2	2	2	2	1	2			2	1	2	2	2	2
1	2	37	6	13	2	1	10.8		2	1		1	1	2	2	1	2	1	1	3			2	2	2	2	2	2	1	1			2	1	2	2	2	2
1	2	37	3	3		1	27		2	1		1	2	2	1	1	2	1	1		4		2	2	2	2	2	2	1	1	15		2	1	2	2	2
1	1	2	2	3		1	0.3		2	1	2	1	2	2	2	2	2	2					2	2	2	2	2	2	2	2			2	1	1	2	2	2
1	1	51	3	8		1	23.8		2	1	1	1	2	2	2	2	2	1	1	2	2		2	2	2	2	2	2	1	1	30	15	2	1	2	2	2	1
1	2	29	2	5	9	1	6.6		2	1	1	1	2	2	2	2	2	1	1	3			2	1	2	2	2	2	1	2			2	1	2	1	2	2
1	2	75	2	2	1	1		270	2		1	1	2	2	2	2	2						2	2	2	2	2	2	1	1	20	0	2	1	2	2	2	2
1	1	66	3	3		1	520		2		1	1	2	2	2	2	2	2					2	1	2	2	2	2	1	1	70	70	2	1	2	1	2	2
1	2	56	2	3	3	2			2	1	1	1	2	2	2	2	2	2		3			2	2	2	2	2	2	2	2			2	1	2	2	2	2
1	1	46	4	1		2			2	1	1	2	2	2	2	2	2						2	2	2	2	2	2	2	2			2	1	2	2	2	2
1	2	61	2	3	2	1	7.3		2	1		2	1	2	2	2	2						2	2	2	2	2	2	1	1			2	1	1	2	2	2
1	2	27	5	4	3	1	400		2	1	1	2	1	2	2	1	2	1	1	2			2	2	2	2	2	2	1	1	25	20	2	1	2	2	2	2
1	2	79	5	10	11	1	6		2	1	1	1	1	2	2	2	2	2					2	2	2	2	2	2	1	1	40	5	1	2	2	2	2	2
1	2	77	3	6	2	1	10.1		2	1		1	2	2	2	2	2	2					2	2	2	2	2	2	1	1	50	10	2	1	2	2	1	2
1	1	76	3	6	6	2			2	1	2	1	1	2	2	2	2	2					2	2	2	2	2	2	2	1	50	35	2	1	2	2	2	2
1	2	57	3	3	1	1	0.8		2	1	1	1	2	2	2	2	2	1	1		1		2	2	2	2	2	2	1	1	50	10	2	1	2	2	2	2
1	2	33	3	8	1	1			2			1	1	2	2	1	2	1					2	2	2	2	2	2	1	1			2	1	2	2	2	2
1	2	67	2	3	0	1	6.3		2	1	2	1	2	2	2	2	2	1	1		1		2	2	2	2	2	2	1	1			2	1	2	2	2	2
1	2	32	3	3		1	13		2		1	1	1	2	2	2	2	2					2	2	2	1	2	2	1	1	15	15	2	1	2	2	2	2
1	2	72	2	2	1	1			2	1	1	1	2	2	2	2	2	1	1	3			2	2	2	2	2	2	1	1			2	1	2	2	2	2
1	2	62	5	7	2	1	2.6		2	1	1	2	2	2	1	1	2	1	1	3	2	4	2	2	2	2	2	2	1	1	60	27.5	2	1	2	1	2	1
1	2	73	2	4	2	1	10		2	1	1	1	2	2	2	2	2	1	1	3			2	2	2	2	2	2	1	1	45	12.5	2	1	2	2	2	2
1	1	60	2	3	2	1	1.57			1	1	1	2	2	2	2	2	1	1		1		2	2	2	2	2	2	1	2			2	1	2	2	2	2
1	2	72	3	2	0	1	56		2	1		1	2	2	2	2	2	1	1		1	4	2	1	2	2	2	2	2	2			2	1	2	2	2	2
1	1	52	2	4	2	1	20			1	1	1	1	2	2	2	2	1	1	3	1	4	2	2	1	2	2	2	1	1	30		1	2	2	2	2	1
1	1	2	2	2	0	1	10		2	1	2	2	1	2	2	2	2	2					2	2	2	2	2	2	1	1	20	10	2	1	1	2	2	2
1	1	2	2	6	6	1	1.1		2	1	2	1	1	2	2	2	2						2	2	2	2	2	2	1	1			2	1	1	2	2	2
1	1	1	2	3	4	1	0.6		1	1	2	1	2	2	2	2	2	2					2	2	2	2	2	2	1	1	10		2	1	1	2	1	1
1	2	12	5	15	5	1	138		2	1	2	2	2	2	2	1	2	1	2	3			2	2	2	2	2	2	1	1			1	2	1	2	1	1
1	1	2	2	2	0	1	0.7		2	1	2	1	2	2	2	2	2	2					2	2	2	2	2	2	1	1	25	25	2	1	1	2	2	2
1	2	53	2	2	0	1	18.8		2	1	1	2	1	2	2	2	2	1	1	2	2	4	2	2	2	2	2	2	1	2			2	1	2	2	2	2
1	2	47	2	2		1	136		2			1	2	2	2	2	2	1	2	3			2	2	2	2	2	2	1	1	10	5	2	1	2	2	2	2
1	1	57	6	11	11	1	67.7		2	1	1	2	1	2	2	2	2	1	2	3	1		2	2	2	2	2	2	1	1			2	1	2	2	2	2
1	1	40	4	8	6	1	47		2	1	1	1	1	2	2	2	2	1	1		2	4	2	2	2	2	2	2	1	1	50	5	2	1	2	2	2	2
1	1	47	5	9	2	1	45		2			1	2	2	1	1	2	1	1		3		2	2	2	2	2	2	1	2			2	1	2	2	2	2
1	2	63	2	5	3	1	23					1	2	2	2	2	2	1	1		3		2	2	2	2	2	2	1	1			2	1	2	2	2	2
1	2	36	5	1	3	1			2	1		2	1	2	2	2	2	1					2	2	2	2	2	2	1	1			2	1	1	2	2	2
1	2	65	4	3		1	18.9		2	1	1	1	2	2	1	2	2	1	1	3			2	2	2	2	2	2	2	1	25	5	2	1	2	2	2	2
1	2	27	4	6		1	7.6		2	1	1	2	2	2	1	2	2	1	1	2			2	2	2	2	2	2	1	1	20	30	2	1	2	2	2	2
1	1	63	6	9		1	32		2	1	1	2	2	2	1	2	2	1	1	3	2	3	2	2	2	2	2	2	1	1	60	20	2	1	1	2	2	2
1	1	61	2	5	4	1	22		2	1		1	1	2	2	2	2	1	1		3	5	2	2	2	2	2	2	1	1			2	1	1	2	2	2
1	2	77	2	4	3	1	16.3		2	2	2	2	1	2	2	2	2	2					2	2	2	2	2	2	1	2			2	1	2	2	2	2
1	1	55	2	2	0	1	13.7		2	1	2	1	2	2	2	2	2	1	1	2			2	2	2	2	2	2	1	2			2	1	2	2	2	2
1	2	45	4	6	6	1	22.9		2			1	2	2	1	1	2	1		2			2	2	2	2	2	2	2	1	40	20	1	2	1	1	2	2
1	2	4	2	2	2	2			2	1	2	1	1	2	2	2	2	2					2	2	2	2	2	2	1	1	30	10	2	1	1	2	2	2
1	2	2	3	4	2	1	1.5			1	2	1	1	2	2	2	2	1		3	1		2	2	2	2	2	2	2	1			1	2	2	1	2	2
1	1	25	3	3		1	2.4			1	1	2	1	2	2	2	2	1	1	3	1		2	2	2	2	2	2	2	1	30	15	2	1	2	2	2
1	1	76	6	8		1	19			1	2	2	2	2	1	2	2	1	1	3			2	2	2	2	2	2	2	1	30	30	2	1	2	1	2	2
1	2	74	4	5		1	12			1	1	1	2	2	1	2	2	1	1	3			2	1	2	2	2	2	2	1	30	5	1	2	2	1	2	2
1	1	67	3	5		1	6.2		2			1	1	1	2	2	2	1	1	2	1	3	2	2	2	2	2	2	2	1	60	5	2	1	2	2	2	2
1	2	48	2	1	1	1	4.1		2	1	1	1	2	2	2	2	2	1	1	3			2	2	2	2	2	2	2	1	30		2	1	2	2	2	2
1	1	69	5	7	3	1	240			1	1	1	2	2	2	1	2	1	1		2	2	2	2	2	2	2	2	1	1	30	5	2	1	2	1	2	2
1	2	70	3	3	3	1	13		2	1	2	1	2	2	2	2	2	1	1		1	5	2	2	2	2	2	2	1	1			2	1	2	2	2	2
1	2	68	2	4	2	1	20.5		2	1	2	1	2	2	2	2	2	1	1		1	4	2	2	2	2	2	2	1	1	80	30	2	1	2	2	2	2
1	2	28	4	13		1	51		2	1	1	1	1	1	1	2	2	1	1	2	2	4	2	2	2	2	2	2	1	1	60	7.5	1	2	1	2	2	2
1	2	62	3	14	3	1	91		2	1		1	2	2	2	2	2	1	1	2	1		2	2	2	2	2	2	1	1	50	30	1	2	2	2	2	1
1	2	60	2	3	3	1	0.8		2	1	2	2	2	2	2	2	2	2					2	2	2	2	2	2	2	2			1	2	2	2	2	2
1	2	54	4	9	10	1	2.5		2	1	2	1	2	2	2	2	2	1	1	3			2	2	2	2	2	2	2	1			1	2	2	2	2	2
1	1	51	2	6	13	1	25.2			1	1	1	1	2	2	2	2	1	1			3	2	2	2	2	2	2	1	1	50	25	2	1	2	2	2	2
1	1	51	3	7		1	1.6		2	2	2	2	1	2	2	2	2	2					2	2	2	2	2	2	1	2			2	1	2	2	2	2
1	2	72	2	6		1	2		2	1	1	1	1	2	2	2	2	1	1				2	2	2	2	2	2	1	1	10	10	2	1	2	2	2	2
1	1	55	2	2	1	2			2	2	2	2	2	1	2	2	2	1	1	3			2	2	2	2	2	2	1	2			2	1	2	2	2	1
1	1	46	2	2		1	9.5		2			1	2	2	2	2	2	1	1	2			2	2	2	2	2	2	2	2			2	1	2	2	2	2
1	2	17	3	5	0	1	143		2	1	1	1	1	1	2	2	2	1	2				2	2	2	2	2	2	2	1	35	30	2	1	2	2	2	2
1	2	73	2	2	1	1	17		2	1	2	1	2	2	2	2	2	2					2	2	2	2	2	2	1	1			2	1	2	2	2	2
1	2	62	6	15		1	24		2	1	1	1	1	2	1	1	1	1	1	2			2	2	2	2	2	2	1	1	80	35	2	1	2	2	2	1
1	2	64	2	3		1	99		2	1		1	2	2	2	2	2	2					1	2	2	2	2	2	1	2			2	1	2	2	2	2
1	2	47	3	5	1	1	46		2	1	2	2	1	2	2	2	2	1	1	2			2	2	2	2	2	2	1	1	50	45	2	1	2	2	2	2
1	1	19	3	7	2	1			2	1	1	1	1	2	2	2	2	1	1	2			2	2	2	2	2	2	1	1	60	60	2	1	2	2	2	2
1	2	70	3	4		1	80		2	1	1	1	1	2	2	2	2	2					2	2	2	2	2	2	1	1	40	30	2	1	2	2	2	2
1	1	64	4	7	3	1	9.1		2	1		1	2	2	1	2	2	2					2	2	2	2	2	2	1	2			2	1	2	2	2	2
1	2	70	2	4	3	1	2100		2	1	2	1	2	2	2	2	2	2					2	2	2	2	2	2	2	2			2	1	2	2	2	2
1	2	77	2	6	5	1	9.8		2	1		1	1	2	2	2	2	2					2	2	2	2	2	2	1	2			2	1	2	2	2	2
1	2	42	4	8	0	1	3.8		2	1	2	1	1	2	2	2	2	2					2	2	2	2	2	2	1	2			2	1	2	2	2	2
1	1	58	3	4	0	1	23		2	1	2	1	2	2	2	2	2	1	1		2		2	2	2	2	2	2	1	1	60	5	2	1	2	2	2	1
1	2	52	3	2	2	1	10		2			1	2	2	2	1	2	1	1		1		2	2	2	2	2	2	1	1			2	1	2	2	2	2
1	2	78	3	3		1	7.4		2	1	1	1	1	2	2	2	2	1	1	2			2	2	2	2	2	2	1	1			2	1	1	1	1	1
1	2	71	3	2		1	6.6		2	1		2	1	2	2	2	2	1	1	3			2	1	2	2	2	2	1	2			2	1	2	2	2	2
1	2	2	2	3		2				1	1	1	2	2	2	2	2	2					2	2	2	2	2	2	2	1			1	2	1	2	2	2
1	2	67	5	10	7	1	37		2	1	1	1	2	2	2	2	2	1	1				2	2	2	2	2	2	1	2			2	1	2	2	2	2
1	1	71	5	10	10	1	48		2	1	1	1	2	2	2	2	2	1	1		2	5	2	2	2	2	2	2	1	1			1	2	2	2	2	1
1	2	56	6	13	13	1	28		2	1	1	1	2	2	2	2	2	1	1	3			1	2	2	2	2	2	1	1			1	2	2	2	2	2
1	2	40	3	6	4	1	6.8		2	1	2	1	2	2	2	1	2	1	1	3			2	1	2	2	2	2	1	2			1	2	2	2	2	2
1	1	58	4	9	5	1	17		2	1	1	2	2	2	1	2	2	1	1		1	3	2	2	2	2	2	2	1	2			2	1	2	2	2	2
1	1	53	3	5	8	1	7.1		2	1	1	1	2	2	2	2	2	1	1	3			2	2	2	2	2	2	1	2			1	2	2	2	2	2
1	1	56	3	5	4	1	76		2	1	1	1	1	2	2	1	2	1	1		1	2	2	2	2	2	2	2	1	2			1	2	1	2	2	2
1	2	59	3	9	9	1	7.9		2	1	1	1	2	2	2	2	2	1	1				2	2	2	2	2	2	1	1			2	1	2	2	2	2
1	2	35	3	5	3	1	46		2	1	1	2	1	2	2	2	2	1	1				2	2	2	2	2	2	1	1		15	2	1	2	2	2	2
1	2	49	4	8	2	1			2	1		1	2	2	2	2	2	2					2	2	2	2	2	2	2	1			1	2	2	2	2	2
1	2	40	5	8		1	12		2	1	1	2	2	2	1	1	2	1	1		1	3	2	2	2	2	2	2	1	1	40	20	1	2	2	2	2	2
1	2	19	5	10	10	1	31		2	1	1	1	2	2	2	2	2	1	1	3			2	2	2	2	2	2	1	2			2	1	2	2	2	1
1	2	49	3	8	3	1	1492		2	1	1	1	1	2	2	2	2	1	1	3			2	2	2	2	2	2	1	2			2	1	2	2	2	2
1	2	59	5	9	9	1	28		2			1	2	2	2	2	2	1	1	3			2	2	2	2	2	2	1	2			2	1	2	2	2	1
1	2	51	4	6	4	2			2	1		2	2	2	2	1	2	1	1	3			2	2	2	2	2	2	1	2			2	1	2	2	2	2
1	2	47	3	5	5	1	20		2	1	1	1	2	2	2	1	2	1	1	3			2	2	2	2	2	2	1	2			2	1	2	2	2	2
1	2	27	5	11		1	170		2			2	2	2	1	2	2	1	1				2	2	2	2	2	2	1	1			1	2	2	1	2	2
1	2	43	3	6		1	1700		2	1		1	2	2	2	1	2	1	1	3			2	2	1	2	2	2	1	2			2	1	2	2	2	2
1	2	28	3	5	2	1	41		2	1	1	2	2	2	2	1	2	1	1	3			2	2	2	2	2	2	1	2			2	1	2	2	2	2
1	2	40	5	12	5	1	11		2		1	1	2	2	2	1	2	1	1	2			2	1	2	2	2	2	1	2			1	2	1	2	2	2
1	2	29	6	14	14	1			2			1	2	2	2	2	2	1	1				2	2	2	2	2	2	1	1			2	1	2	2	2	2
1	2	31	5	10		1	67		1			1	1	2	1	1	2	1	1	3			2	2	1	2	2	2	2	2			2	1	2	2	2	2
1	2	47	6	12	10	1	98		2	1	1	2	2	2	1	1	2	1	1	3			2	2	2	2	2	2	1	1			1	2	2	1	2	1
1	1	59	2	3		1	40.7		2	1	1	1	1	2	2	2	2	2					2	2	2	2	2	2	1	1	10		2	1	2	2	2	2
1	1	77	6	11		1	22.9		2	1	2	1	1	2	2	2	1						2	2	2	2	2	2	1	1	20	5	2	1	1	1	2	2
1	1	61	4	5	4	1	40.9		2	1		1	1	2	1	2	2	1	1				2	2	2	2	2	2	1	1	15		1	2	2	2	2	2
1	1	39	6	11	11	2		20	2			1	1	2	1	1	2	1		3			2	2	2	2	2	2	1	1			2	1	2	1	2	1
1	1	20	6	12		1	1.8		2			1	1	2	2	2	2	1		3			2	2	1	2	2	2	2	1			2	1	2	2	2	2
1	2	39	3	7	5	1	8.6		2	1	1	1	1	2	2	2	2	1	1		1	4	2	2	2	2	2	2	1	1	40	5	1	2	1	1	1	1
1	1	21	6	10	3	1	19		2	1	1	1	1	2	1	2	2	1	1	3			2	2	2	2	2	2	1	1	60	5	2	1	1	1	2	1
1	2	27	9	16		1	720		2		1	2	2	2	1	1	2	2					2	2	2	2	2	2	2	1			1	2	1	1	2	1
1	1	60	2	4		1	5.3		2	1	2	1	2	2	2	2	2	2					2	2	2	2	2	2	1	1	15	10	1	2	2	2	1	2
1	2	62	3	6	4	1	37		2		1	1	2	2	2	1	2	2					2	2	2	2	2	2	1	1	10	5	2	1	2	2	2	2
1	2	35	4	7		1	21		2		1	2	2	2	1	2	2	2					2	2	2	2	2	2	1	2			2	1	2	2	2	2
1	1	37	2	4		2			2			1	2	2	2	2	2	2					2	2	2	2	2	2	2	2			1	2	2	2	2	2
1	2	61	5	8	5	1	29		2			2	2	2	2	1	2	1	1	3			2	2	2	2	2	2	1	2			1	2	1	1	2	1
1	2	22	6	11	11	1	86		2			1	2	2	2	2	2	2					2	2	2	2	2	2	1	1			2	1	2	2	2	2
1	2	50	2	5	2	1	21		2		1	1	1	2	2	2	2	1	1			3	2	2	2	2	2	2	1	1	15	5	2	1	2	2	2	2
1	2	43	2	4	1	1	9		2		2	1	2	2	2	2	2	1	1			4	2	2	2	2	2	2	1	1	25	22.5	2	1	2	2	2
1	2	64	3	7	8	1	19		2	1	1	1	2	2	2	2	2	2					2	2	2	2	2	2	1	1	25	20	1	2	1	2	2	2
1	2	45	5	13	8	1	160		2		1	1	2	2	2	2	2	1	1				2	2	1	2	2	2	2	1			2	1	2	1	1	1
1	2	81	2	3	3	1	10		2	1	2	1	2	2	2	2	2	2					2	2	2	2	2	2	1	2			2	1	2	2	2	2
1	2	59	5	11	7	1	5.7		2	1	1	1	2	2	2	2	2	1	1	3			2	2	2	2	2	2	1	1	60	5	1	2	2	2	2	2
1	1	72	3	5	3	1	24.7		2	1	1	1	2	2	2	1	2	2					2	2	2	2	2	2	1	1	20	10	1	2	2	2	2	2
1	2	51	4	8	3	1	33		2	1	2	2	2	1	2	2	2	2					1	1	2	2	2	2	1	1	10	10	1	2	2	1	2	2
1	2	69	2	2	2	2			2		2	1	2	2	2	2	2	2					2	2	2	2	2	2	2	1			2	1	2	2	2	2
1	2	50	4	8	8	1	3		2			1	2	2	2	2	2	1	1				2	2	2	2	2	2	1	1			1	2	1	2	2	1
1	1	48	3	6	4	1	6.7		2	1	1	1	2	2	2	1	2	1	1	3			2	2	2	2	2	2	1	1	20	15	1	2	2	2	2	2
1	2	41	5	8	6	1	640		2			2	1	2	2	1	2	1	1	3			2	2	2	2	2	2	1	2			1	2	2	2	2	2
1	1	6	4	7		1	1		2			1	2	2	1	2	2	1	1	3			2	2	2	2	2	2	2	1			1	2	1	2	2	2
1	2	54	6	15	5	1	54		2	1	1	2	1	2	2	1	2	2					2	2	2	2	2	2	1	1	40	10	1	2	2	1	2	2
1	1	27	5	10		1	46		2			1	2	2	2	2	2	1	1	2			2	2	2	2	2	2	2	1			1	2	2	2	2	2
1	2	24	3	6	6	1	150		2	1	1	1	2	2	2	2	2	2					2	2	2	2	2	2	1	2			1	2	2	2	2	2
1	1	55	5	10	2	1	11		2	1	2	2	2	2	1	1	2	2					1	2	2	2	2	2	2	1	40	15	1	2	2	1	1	2
1	2	53	3	3	0	1	1.2		2	1	1	2	2	2	2	1	2	1	1			2	2	2	2	2	2	2	2	1			2	1	2	2	2	2
1	2	31	4	9		1	20		2	1		1	1	2	1	1	2	1	1				2	2	2	2	2	2	2	2			1	2	2	2	2	2
1	2	61	2	2	0	1	17		2			2	1	2	2	2	2	1	1	3			2	2	1	2	2	2	1	2			2	1	2	2	2	2
1	2	87	2	4	2	1	21		2		2	1	1	2	2	2	2	2					2	2	2	2	2	2	1	2			2	1	2	2	2	2
1	1	69	4	10	10	1	8.4		2	1	1	1	2	2	2	2	2	2					2	2	2	2	2	2	1	1			1	2	2	2	2	2
1	2	74	5	11	2	1	80.5		2	1	1	1	2	2	2	1	2	1	1	3			2	2	2	2	2	2	1	1	25		1	2	2	2	2	2
1	1	48	6	13	6	1	70		2	1	1	1	2	2	2	2	1	1	1	3			2	2	2	2	2	2	1	1	60	25	1	2	1	1	2	2
1	2	3	2	3		1	0.4		2	1		1	2	2	2	2	2						2	2	2	2	2	2	1	1	30	30	2	1	2	2	2	2
1	2	34	2	6	3	1	1100		2	1		1	1	2	2	2	2	1	1	2			2	2	1	2	2	2	2	1	20	5	2	1	1	2	2	2
1	1	28	4	6	0	1	55.7		2	1		2	2	2	1	1	2	1	1	3	3		2	2	2	2	2	2	2	1	35	15	1	2	2	2	1	1
1	2	38	7	16		2			2	1	1	1	1	2	1	1	2	2					2	2	1	2	2	2	2	1	30	15	1	2	2	1	2	2
1	1	77	2	6	1	2			2	1		1	1	2	2	2	2	2					2	2	2	2	2	2	2	1	20	20	2	1	1	2	2	2
1	2	81	2	2		1	18.2		2	1		1	1	2	2	2	2	2					2	2	2	2	2	2	2	1	20	5	2	1	2	2	2	2
1	2	67	2	6	0	1	2.3		2	1		1	1	2	2	2	2	2					2	2	2	2	2	2	2	1	30	25	2	1	2	2	2	2
1	2	75	4	9	0	1	30.9		2	1	1	1	1	2	1	1	2	1	1	3			2	2	2	2	2	2	2	1	40	15	2	1	2	2	2	2
1	1	72	4	8	0	1	48.4		2	1	2	1	1	2	2	2	2	1	1	3	2	5	2	1	2	2	2	2	2	1	30	7.5	1	2	2	2	1	1
1	1	61	4	8	0	1	93.2			1		1	1	2	2	2	2	1	1	3	3		2	2	2	2	2	2	2	1	30	15	1	2	2	2	1	1
1	1	47	4	9	6	1	90.3		2	1	1	1	1	2	1	1	2	1			3		2	2	2	2	2	2	2	1	20	15	1	2	2	2	1	1
1	2	67	2	3	0	1	1.4			2		2	1	2	2	2	2	2					2	2	2	2	2	2	2	1	30	15	2	1	2	2	2	2
1	2	14	5	5	14	1	159		2		1	2	2	2	2	1	2	1	2	3			2	2	2	2	2	2	1	1	60	60	1	2	1	1	2	1
1	1	3	2	3	3	1	3		2	1	2	1	2	2	2	2	2	2					2	2	2	2	2	2	2	1			2	1	1	2	2	2
1	1	52	2	3	3	2			2	1		1	2	2	2	2	2	2					2	2	2	2	2	2	1	1	20	5	2	1	2	2	2	2
1	2	53	6	15	15	2		235	2	1	1	1	1	2	2	2	2						2	2	2	2	2	2	2	1			2	1	2	2	2	2
1	2	66	2	4	2	1	63.5		2	1	1	1	2	2	2	2	2	2					2	2	2	2	2	2	2	1	60	7.5	2	1	2	2	2	2
1	1	66	6	15	1	1	66.8		2	1	1	1	1	2	1	1	2	1	1	2			2	2	2	2	2	2	1	1	60	10	2	1	1	2	2	2
1	2	39	4	5	2	1	2.4		2	1	1	1	1	2	1	2	2	1	1	2			2	2	2	2	2	2	2	1			2	1	2	2	2	2
1	2	65	6	15	2	1	81.7		2	1	1	1	1	2	1	1	2	1	1		4		2	2	2	2	2	2	2	1	60	15	2	1	2	2	2	2
1	2	67	2	4		1	14.2		2	1	2	1	1	2	2	2	2						2	2	2	2	2	2	2	2			2	1	2	2	2
1	2	27	4	3	3	2		2.9	2	1	1	2	2	2	1	2	2	2					2	2	2	2	2	2	2	1			1	2	1	1	2	1
1	2	1	2	2	2	1	1.2		2	1		1	2	2	2	2	2	2					2	2	2	2	2	2	1	1	18	4	2	1	2	2	1	2
1	2	77	6	8	5	1	80.6		2	1		2	2	1	1	2	2	1	2				2	2	1	2	2	2	1	1			1	2	2	2	2	2
1	1	67	3	7	2	1	35		2	1	2	1	1	2	2	1	2	1	2	3			2	2	2	2	2	2	1	2			2	1	2	2	2	2
1	1	25	2	5	3	1	0.6		2	1	1	2	1	2	2	2	2	2					2	2	2	2	2	2	2	1			2	1	2	2	2	2
1	2	10	2	3	1	2			2	1		1	2	2	2	2	2	2					2	2	2	2	2	2	1	2			2	1	2	2	2	2
1	2	40	3	5	2	1	8		2	1	1	2	1	2	2	2	2	1	1	2			2	2	2	2	2	2	1	2			2	1	2	2	2	2
1	2	16	5	5	3	2			2	1	1	2	2	1	2	2	2	1	1	3			2	2	2	2	2	2	1	1			2	1	2	2	2	2
1	2	4	2	3	3	1	0.3		2	1		1	2	2	2	2	2	2					2	2	2	2	2	2	1	1			2	1	2	2	2	2
1	2	41	2	3	5	2			2	1	1	1	2	2	2	2	2	1	1	3			2	2	2	2	2	2	1	1			2	1	2	2	2	2
1	2	58	2	5	6	1	1.3		2	1		1	1	2	2	2	2	1	1				2	2	2	2	2	2	1	1			2	1	2	2	2	2
1	2	60	4	7	5	1	1.03		2	1	1	2	1	2	2	2	2	1	1	2			2	2	2	2	2	2	1	1			1	2	2	2	2	2
1	2	2	3	5	5	2			2	1		1	2	2	2	2	2	2					2	2	2	2	2	2	1	1	20	20	2	1	1	2	2	2
1	2	53	2	5	4	1	9.1		2	1	1	1	1	2	2	2	2	1	1				2	2	2	2	2	2	1	2			2	1	2	2	2	2
1	2	26	3	5	5	1	2.09		2			2	1	2	2	2	2	1	1	2			2	2	2	2	2	2	1	2			2	1	2	2	2	2
1	1	43	2	6	18	1	1.15		2	1		1	1	2	2	2	2	1	1		2		2	2	2	2	2	2	1	1			2	1	2	1	2	1
1	2	42	2	3	7	1	6.8		2	1	1	1	2	2	2	2	2	1	1		1		2	2	2	2	2	2	1	1	20		2	1	1	1	2	1
1	1	60	2	4	4	1	45.9		2	1		1	1	2	2	2	2	1	1		3		2	2	2	2	2	2	1	1	50	10	2	1	2	2	2	2
1	2	26	2	4	8	1	751		2	1	2	1	1	2	2	2	2	1	1	3			2	2	2	2	2	2	1	1			2	1	2	2	2	2
1	2	51	2	6	8	1	79.2		2	2	1	1	2	2	2	2	2	1	1	2			1	2	2	2	2	2	1	1	5	5	2	1	2	2	2	2
1	1	14	2	6	6	1	6.8			1		1	1	2	2	2	2	1	1	2			2	2	2	2	2	2	1	1	40	12.5	1	2	1	2	2	2
1	1	29	3	7	3	2			2	2	1	1	1	2	2	2	2	1	2	3			2	2	2	2	2	2	2	2			2	1	2	2	2	2
1	2	53	2	6	6	1	0.7		2	2		2	1	2	2	2	2	2					2	2	2	2	2	2	1	1			2	1	1	2	2	2
1	1	62	2	6	5	2			2	1	1	1	1	2	2	2	2	2					2	2	2	2	2	2	1	2			2	1	2	2	2	2
1	1	28	2	5	5	1	0.3		2	1	2	1	1	2	2	2	2	1	2	3			2	2	2	2	2	2	1	1			2	1	2	2	2	2
1	2	51	3	6	4	2			2		1	1	1	2	2	2	2	2					1	2	2	2	2	2	1	1	5	5	2	1	2	2	2	2
1	2	23	2	4	2	2			2	1		1	1	2	2	2	2	1	1	3			2	1	2	2	2	2	1	1			2	1	2	2	2	2
1	2	65	2	3	4	2			2	2	1	1	2	2	2	2	2	2					2	2	2	2	2	2	1	2			2	1	2	2	2	2
1	2	41	2	3	3	2			2	1	2	2	1	2	2	2	2	2					2	2	2	2	2	2	1	2			2	1	2	2	2	2
1	2	20	2	3	4	1	244		2	1	1	1	2	2	2	2	2	1	2	3			2	2	2	2	2	2	1	1			1	2	2	2	2	2
1	2	46	2	5	0	1	211		2	1		1	1	2	2	2	2	2					2	2	1	2	2	2	1	2			2	1	2	2	2	2
1	2	69	3	7	5	1	3.1		2	1	1	1	1	2	2	1	2	1	1	3			2	2	2	2	2	2	1	1	50	5	2	1	2	2	2	1
1	1	73	2	3	5	1	41.3		2	1	1	1	2	2	2	2	2	2					2	2	2	2	2	2	1	2			2	1	2	2	2	2
1	2	53	3	4	4	1	1200		2		1	1	2	2	2	2	2	1	1	3			2	1	2	1	2	2	1	1	10	10	2	1	2	2	2	2
1	1	15	2	4	0	1	0.4		2	1		1	1	2	2	2	2	2					2	2	2	2	2	2	1	2			2	1	2	2	2	2
1	1	40	2	4	2	2			2	1	1	1	1	2	2	2	2						2	1	2	2	2	2	1	2			2	1	2	2	2	2
1	2	38	2	5	5	1	4.7		2	1		1	1	2	2	2	2	1	1	3			2	2	2	2	2	2	2	1	15	0	2	1	2	2	2	2
1	1	1	2	5	5	2			2	1		1	1	2	2	2	2	2					2	2	2	2	2	2	1	2			2	1	2	2	2	2
1	1	11	2	6	4	2				1	1	1	1	2	2	2	2	1					2	2	2	2	2	2	1	1			2	1	2	2	2	2
1	2	1	2	3	3	2						1	2	2	2	2	2	2					2	2	2	2	2	2	1	1			2	1	2	2	2	2
1	1	61	2	6	5	1	12		2	1	1	1	1	2	2	2	2	1	1	3	1		2	2	2	2	2	2	2	1			2	1	2	2	2	2
1	1	51	2	5	3	1	34.1		2	1	1	1	1	2	2	2	2	1	1	3			2	2	2	2	2	2	1	1	15	12.5	2	1	2	2	2	2
1	1	47	2	4	12	1	10		2	1	1	2	1	2	2	2	2	1	1		3	5	2	2	2	2	2	2	1	1			1	2	1	1	2	1
1	2	56	3	5	5	1	154		2	1		1	2	2	2	2	2	1	1		3	5	2	2	2	2	2	2	1	1			2	1	2	2	2	2
1	2	51	2	3	3	1	4.8		2	1	2	1	2	2	2	2	2	1	2		1		2	2	2	2	2	2	1	1	50	40	2	1	2	2	2	2
1	1	50	6	9	9	1	38		2	1		1	2	2	2	2	2	1					2	2	2	2	2	2	1	1	50	0	2	1	2	2	2	2
1	1	44	3	7	8	2			2	1	1	2	1	2	2	2	2	1	1	3			2	2	2	2	2	2	1	1			2	1	2	2	2	2
1	2	16	9	22	22	1	46.1		2	1		2	2	2	1	2	1	1	1	2			2	2	2	2	2	2	1	1			2	1	2	1	2	1
1	2	68	5	8	6	1	320		2	1	1	1	1	2	2	2	2	2					2	2	2	2	2	2	1	1			1	2	2	2	2	2
1	2	1	2	3	0	1	0.36		2	1		1	1	2	2	2	2	2					2	2	2	2	2	2	1	1	10	4	2	1	1	2	2	2
1	2	12	2	6	1	1	0.5		2	1	2	1	1	2	2	2	2	2					2	2	2	2	2	2	1	2			2	1	2	2	2	2
1	1	7	5	6	1	1	82		2	1	1	1	2	2	2	2	2	1	1	3			2	2	2	2	2	2	1	1	37.5	37.5	2	1	1	2	2	2
1	1	3	2	2	0	2			2	1	2	1	2	2	2	2	2	2					2	2	2	2	2	2	1	1	13.5	8	2	1	2	2	2	2
1	2	2	4	7	1	2			2	1	2	1	2	2	2	2	2						2	2	2	2	2	2	1	1	16	12.5	2	1	1	2	2	2
1	2	5	2	6	0	1	0.4		2	1	2	2	1	2	2	2	2						2	2	2	2	2	2	1	1	17.5	15	2	1	2	2	2	2
1	2	2	2	6	1	2			2	1		1	2	2	2	2	2						2	2	2	2	2	2	1	1	10	5	2	1	2	2	2	2
1	2	32	5	6		1	343		2	1		1	1	2	2	1	2	1	1	2	1		2	2	2	2	2	2	1	1	60	30	2	1	1	2	2
1	2	80	6	15	5	1	67.3		2	1		2	2	2	1	2	2	2					2	2	2	2	2	2	1	1	20	10	2	1	2	2	2	2
1	1	43	2	3	3	2			2	1		1	1	2	2	2	2	1		2			2	2	2	2	2	2	1	2			2	1	2	2	2	2
1	2	25	3	3	3	2				1	1	1	1	2	2	2	2	1	1	2			2	2	2	2	2	2	1	2			2	1	2	2	2	2
1	1	34	3	5	2	1	0.34		2	1	2	2	1	2	2	2	2	1	1	2	1		2	2	2	2	2	2	1	2			2	1	2	2	2	2
1	2	41	4	12	10	2			2	2	2	1	1	2	1	2	1	2					2	2	2	2	2	2	1	1	20	10	2	1	2	1	2	1
1	2	75	3	6	5	1	72.6		2	1	2	1	2	2	2	1	2	1	1		2		2	2	2	2	2	2	1	2			1	2	2	2	2	2
1	1	51	3	4	1	1	3		2	1	1	1	1	2	2	1	2	2					2	2	1	2	2	2	1	2			2	1	2	2	2	2
1	2	43	4	8	2	1	19.2		2	1	1	1	1	2	2	2	2	1	1		2		2	2	2	2	2	2	1	1	45	15	1	2	2	2	2	2
1	1	50	5	8		1	94.6		2	1	1	1	1	2	2	2	2	1	1			4	2	2	2	2	2	2	1	1	70	20	2	1	2	1	2	2
1	2	40	2	2		1	6.5		2	1		1	2	2	2	2	2	2					2	2	2	1	2	2	2	1	5	5	2	1	2	2	2	2
1	2	64	2	6	3	1	2.67		2	1	2	1	1	2	2	2	2	1	1				2	2	2	2	2	2	1	1	40	10	1	2	2	2	2	2
1	2	38	3	8		1	1613		2	1	1	1	1	2	1	1	2	1	1	2			1	2	2	2	2	2	1	1			2	1	2	2	2	1
1	2	8	2	6	0	1	1.4		2	1	1	1	1	2	2	2	2	2					2	2	2	2	2	2	1	1	40	15	2	1	1	2	2	2
1	2	1	3	6	1	1	14.1		2	1	1	1	1	2	2	2	2	1					2	2	2	2	2	2	1	1	20	6	2	1	1	2	2	2
1	1	4	2	6	1	1	2.6		2	1	1	1	1	2	2	2	2						2	2	2	2	2	2	1	1	30	10	2	1	2	2	2	2
1	2	64	2	3	1	1	7.2		2	1		1	2	2	2	2	2	1	2		1	3	2	2	2	2	2	2	1	1	60	20	2	1	2	2	2	2
1	1	79	2	3	2	1	3.2		2	1		1	2	2	2	2	2	2					2	1	2	2	2	2	1	2			2	1	2	2	2	2
1	2	86	4	18	3	1	112		2	1	1	1	1	1	1	1	2	2					2	2	2	2	2	2	1	2			2	1	2	2	2	2
1	2	20	5	16		1	90		2	1	1	1	1	2	2	1	2	1	2	3			2	2	2	2	2	2	1	1	40	40	2	1	2	1	2	2
1	1	72	3	12		1	7.8		2	1	1	2	1	2	2	2	2	1	2	3			2	2	2	2	2	2	2	1	40	30	2	1	2	2	2	2
1	2	18	3	3		1	76.7		2	1	1	2	2	2	2	1	2	1	2	2			2	2	2	2	2	2	2	1	40	10	2	1	2	2	2	2
1	1	3	2	6		1	0.4		2	1	2	1	1	2	2	2	2	2					2	2	2	2	2	2	1	1	1	0.4	2	1	1	2	2	2
1	2	66	2	6	10	1	42.2		2	1		1	2	2	2	2	2	1	2	3			2	2	2	2	2	2	1	1			2	1	2	2	2	2
1	1	2	2	3	0	1	0.8		2	1	1	1	2	2	2	2	2						2	2	2	2	2	2	2	2			2	1	2	2	1	2
1	2	1	2	3	3	1	0.7		2	1		1	2	2	2	2	2						2	2	2	2	2	2	1	2			2	1	2	2	2	2
1	2	36	3	7	7	1	26.4		2	1	1	1	1	1	2	1	2	1	1	2			2	2	2	2	2	2	1	1	20	20	1	2	1	2	1	2
1	2	37	2	2	0	1	9.5		2	1	2	2	1	2	2	2	2	2					2	2	1	2	2	2	2	1	25		2	1	1	2	2	2
1	2	57	2	6	0	2			2	1	2	1	1	2	2	2	2	2					2	2	2	2	2	2	2	2			2	1	1	2	2	2
1	2	12	2	3		2			2	1		2	1	2	2	2	2	2					2	1	2	2	2	2	2	1			2	1	2	2	2	2
1	1	18	2	3		1	1.9		2	1	2	2	1	2	2	2	2	2					2	2	1	2	2	2	2	2			2	1	2	2	2	2
1	2	22	3	10	0	1	29		2	1		2	1	2	2	2	2	1	1	2			2	2	2	2	2	2	2	1	25	25	2	1	1	2	2	2
1	2	25	3	10	0	1	66		2	1	1	2	1	2	1	2	2	1	1	2			2	2	2	2	2	2	2	1	40		2	1	2	2	2	2
1	2	56	2	6	2	2			2	1	2	2	1	2	2	2	2	2					2	2	2	2	2	2	1	1	15	12.5	2	1	2	2	2	2
1	2	52	2	3	1	1	9.9		2	1		1	2	2	2	2	2	1	1		4		2	2	2	2	1	2	1	1			2	1	2	2	2	2
1	2	64	2	3	1	1	46		2	1	2	1	2	2	2	2	2	2					2	2	2	2	2	2	1	2			2	1	2	2	2	2
1	1	54	4	7		1	8.6		2	1	1	2	1	2	2	2	2	2					2	2	2	2	2	2	2	1			2	1	1	2	2	2
1	1	36	2	3	1	1	15.7		2	1	2	1	2	2	2	2	2	1	2				2	2	2	2	2	2	1	2			2	1	2	2	2	2
1	2	32	2	2		1	26.9		2	1	1	2	1	2	2	2	2	2					2	2	2	2	2	2	1	1	5	12.5	1	2	2	2	2	2
1	2	43	3	8	0	1	170		2	1	2	1	1	1	2	1	2	1	1		2		2	2	2	2	2	2	1	1	5	5	2	1	2	2	2	2
1	1	43	4	7		1	19.9		2	1	1	1	2	2	2	2	2	1	1		3		2	2	2	2	2	2	1	1	40		1	2	2	1	2	2
1	2	41	2	5	5	1	221		2	1	2	1	2	2	2	2	2	2					2	1	2	1	2	2	1	1	10	0	2	1	2	2	2	2
1	2	55	2	6	0	1	1.9		2	1	2	1	1	2	2	2	2	2					2	2	1	2	2	2	1	1	30	27.5	2	1	1	2	2	2
1	1	62	2	4	0	1	83.4		2	1	2	2	1	2	2	2	2	2					2	2	2	1	2	2	2	1	25	25	2	1	1	2	2	2
1	2	50	3	13		1	42.6		2	1	1	1	1	1	1	1	2	1	1				2	2	2	2	2	2	2	1	20	20	1	2	1	2	2	2
1	1	63	3	6	0	1	11.4		2	1	1	1	2	2	2	2	2	2					2	2	2	2	2	2	1	1	30	25	2	1	1	2	2	2
1	1	29	2	6	0	1	8.3		2	1	1	2	1	2	2	2	2	2					2	2	1	2	2	2	1	1	30	30	1	2	1	2	2	2
1	2	37	8	20	0	2			2	1	1	1	2	2	2	2	2	2					2	2	2	2	2	2	2	1	40	25	2	1	1	1	2	1
1	1	32	4	5	1	1	0.6			1	1	1	1	2	1	2	2	1	2	3			2	2	1	2	2	2	1	1	30	12.5	2	1	1	2	2	2
1	2	63	4	14	8	1	104		2	1	1	1	1	2	1	1	2	1	1	3			2	2	2	2	2	2	1	1			2	1	2	2	2	2
1	2	48	3	3	2	1	43		2	1	1	1	1	2	2	2	2	1	1		1		2	2	2	2	2	2	1	1			2	1	2	2	2	2
1	2	54	3	0		1	0.7		2			2	2	2	2	2	2	1					2	2	2	2	2	2	2	1			2	1	2	2	2	2
1	2	63	4	9	1	1	17		2	1	1	2	1	2	2	2	2	1	1	2	1	2	2	2	2	2	2	2	1	1	50	15	2	1	2	1	2	2
1	2	49	5	4	2	1	180		2	1	1	1	1	2	2	2	2	1	2				2	2	2	2	2	2	1	1	40	20	2	1	1	1	2	1
1	2	66	2	3	0	1	66		2	1	2	1	2	2	2	2	2	2					2	2	2	2	2	2	1	1	10	5	2	1	1	2	2	2
1	2	22	4	11	11	1	13		2	1	2	1	1	2	1	2	2	1	1	2			2	2	2	2	2	2	2	1			2	1	1	1	2	1
1	1	35	4	6	2	1	93		2	1	1	2	2	2	2	1	2	1	1		1	3	2	2	2	2	2	2	1	1	60		2	1	2	1	2	2
1	2	67	2	4	1	1	11.4		2	1	2	1	1	2	2	2	2	2					2	2	2	2	2	2	1	2			2	1	2	2	2	2
1	1	74	9	24	2	1	1.4		2	1	1	1	1	2	2	2	2	1		3			2	2	2	2	2	2	1	1	30		2	1	2	1	2	1
1	2	1	4	4		1	0.3		2	1	1	1	2	2	2	2	2	1	1				2	2	2	2	2	2	1	1			2	1	2	2	2	2
1	2	44	9	2	3	2			2	1	1	2	2	2	2	1	2	2					2	2	2	2	2	2	1	1	50	50	1	2	2	2	1	2
1	2	40	4	6	7	1	250		2	1	1	1	2	2	2	2	2	1	1		2	4	2	2	2	2	2	2	1	1			1	2	2	2	2	1
1	2	55	3	6	2	1	140		2	1	1	2	1	2	2	2	2	1	1	3			2	2	2	2	2	2	2	1	50	25	2	1	2	2	2	2
1	2	18	2	4	0	1	126		2	1		1	2	2	2	2	2	2					2	2	2	2	2	2	1	2			2	1	2	2	2	2
1	2	47	4	14		1	227		2	1	1	1	2	2	2	2	2	1	1		3		2	2	2	2	2	2	2	1	50	50	2	1	2	2	2	2
1	2	65	3	6	4	1	9.6		2	1	1	1	1	2	2	1	2	1	1	3			2	2	2	2	2	2	1	1	100	20	2	1	2	2	2	2
1	1	26	3	8		1	40		2	1	1	1	1	2	2	1	2	1	1		2		2	2	2	2	2	2	1	2			2	1	2	2	2	2
1	2	26	4	7	4	1	140		2	1	1	1	1	1	1	1	2	1	1	2			2	2	2	2	2	2	1	1	100	20	1	2	2	2	2	2
1	2	54	4	7	5	1	9.7		2	1	2	1	1	1	1	1	1	1	1		2		2	2	2	2	2	2	1	1	100	25	1	2	2	2	2	2
1	2	28	3	5	3	1	200		2	1	1	1	2	2	2	2	2	1	1	3			2	2	2	2	2	2	1	1	100	30	2	1	2	2	2	2
1	1	65	2	2	1	1	9.5		2	1		1	2	2	2	2	2	1	1				2	2	2	2	2	2	1	1	30	2.5	2	1	2	2	2	2
1	1	47	3	1	10	1	24		2			1	2	2	2	2	2	1	1				2	2	2	2	2	2	1	1	30	25	1	2	1	2	2	1
1	2	17	3	7	5	1			2	1	1	1	1	2	1	2	2	1	1		1		2	2	2	2	2	2	1	2			2	1	2	2	2	2
1	1	38	3	7	2	2			2	1	2	1	1	2	2	1	2	1	1	2			2	2	2	2	2	2	1	1	30	30	2	1	2	2	2	2
1	2	69	3	6	6	2			2	1	1	1	1	2	2	1	2	1	2		1	3	2	2	2	2	2	2	2	1	40	30	2	1	2	2	2	2
1	1	23	3	6	1	1	1.4		2	1	1	1	1	1	2	2	2	1	1	2			2	2	2	2	2	2	1	1	80	10	1	2	2	2	2	2
1	1	27	3	7	6	2			2	1	2	1	1	2	2	1	2	1		2			2	2	2	2	2	2	2	1	50	50	1	2	2	2	2	2
1	2	49	4	5		1	3.2		2	1	1	1	2	2	1	1	2	1	1		1	3	2	2	2	2	2	2	1	1	100	60	1	2	2	2	2	2
1	2	22	3	10	3	1	313		2	1	1	1	1	2	2	1	2	1	1	2			2	2	2	2	2	2	1	1	80	20	2	1	2	2	2	2
1	2	27	3	7	3	1	1530		2	1		2	2	2	1	2	2	1	1	3			2	2	2	2	2	2	1	2			2	1	2	2	2	2
1	1	42	2	3	8	2			2	1	1	1	2	2	2	2	2	2					2	2	2	2	2	2	2	1			1	2	2	2	2	2
1	2	7	3	7	4	1	3.2		2	1	1	1	2	2	2	2	2	1	1	2	1		2	2	2	2	2	2	2	2			2	1	2	2	2	2
1	2	56	4	6	0	1	19.6		2	2	1	1	1	1	1	1	2	1	1		3	3	2	2	2	2	2	2	2	1	40	30	2	1	2	2	2	2
1	1	69	3	4		1	14.7		2	1		1	1	2	2	2	2	1	1	3			2	2	2	2	2	2	1	1	20	15	2	1	2	2	2	2
1	1	38	3	3	0	1	310		2	1	1	2	1	2	2	1	2	1	1				2	1	2	2	2	2	2	1	50	25	1	2	2	2	2	2
1	2	65	6	13	13	2		33.6	2	2	2	1	2	2	2	2	2	2					2	2	2	2	2	2	2	1			1	2	2	1	2	2
1	1	21	4	8	4	1	5.1		2	1	2	2	1	2	2	2	2	1	1	3	1		2	2	2	2	2	2	2	1	120	40	2	1	2	2	2	2
1	1	69	2	2	0	1	2.1		2	1	1	1	1	2	2	2	2	1	1	3	2	4	2	2	2	2	2	2	1	1	15		2	1	2	2	2	2
1	1	18	7	17	1	2			2	1	1	2	2	2	1	2	2	1	2	2			2	2	2	2	2	2	1	1	60	60	1	2	1	1	2	1
1	2	48	4	8	2	1	153		2	1	1	1	2	2	2	2	2	1	2		1		2	2	2	2	2	2	1	1	20	20	2	1	2	2	2	2
1	1	69	3	5		1	39		2		1	2	2	2	1	2	2						2	2	2	2	2	2	2	2			1	2	2	2	2	2
1	2	16	4	6	6	2			2			1	2	2	2	1	2	1	1		1		2	2	2	2	2	2	2	1		10	2	1	2	2	2	2
1	1	66	2	6	4	1	12.9		2	1	1	2	1	2	2	2	2	1	1	3			2	2	2	2	2	2	1	1	50	10	1	2	1	1	2	1
1	2	40	2	4	2	1			2	1	1	1	1	2	2	2	2	1	1		5		2	2	2	2	2	2	2	1		7.5	2	1	2	2	2	2
1	2	71	4	14	7	1	55.1		2	1	1	1	1	2	2	2	2	2					2	2	2	2	2	2	1	1	50	40	2	1	1	1	2	1
1	2	65	4	6	2	1			2	1	1	2	2	2	1	2	2	1	1	3	3		2	2	2	2	2	2	1	1	40	5	2	1	2	2	2	1
2	1	91	2			2		0.02	2	1	1	1	2	2	2	2	2	2					2	2	2	2	2	2	2	1	20	0	1	2	2	1	2	2
2	2	89	3	6	6	1	5.7		2	1	1	2	2	2	1	2	2	2					2	2	1	2	2	2	1	1	15	0	1	2	2	1	2	2
2	1	90	3	7		1	1.4		2		1	1	2	2	2	2	2	2					2	2	2	2	2	2	2	2			2	2	2	1	1	2
2	2	90	5		3	1	18		2		1	1	2	2	2	2	2	2					2	2	2	2	2	2	1	1	20	7.5	1	2	2	1	2	2
2	2	70	4		3	1	27					2	1	2	2	2	2	2					2	2	2	2	2	2	1	1		5	2	2	2	1	2
2	2	89	2	6		1	160			1		1	1	2	2	2	2	2					2	2	2	2	2	2	1	2			2	2	2	1	2	2
2	2	90	9	24	5	1	17.5		2	1	1	1	2	2	1	2	2	2					2	2	2	2	2	2	1	1	30	10	1	2	1	2	1	1
2	2	88	2	5		1	2.6		2		2	1	2	2	2	2	2	2					2	2	2	2	2	2	2	1	10	0	2	2	2	1	2	2
2	2	88	3	7	1	1	119		2	1	1	1	2	2	2	1	2	2					2	2	2	2	2	2	1	2			1	2	2	1	2	2
2	2	87	3	8	6	1	422		2	2	1	1	1	2	2	1	2						2	2	1	2	2	2	1	2			1	2	2	1	2	2
2	2	83	2			1	162					1	2	2	2	2	2																2	2
2	2	90	5	0	0	2			2	1	1	2	2	2	2	1	2						2	2	2	2	2	2	1	2			2	2	1	2	1
2	2	89	3			1	1.5		2	1	2	1	2	2	2	1	2	2					2	1	2	2	2	2	1	1	5	2	1	2	2	1	2	2
2	2	88	9	24	7	1	69		2		1	1	2	2	2	2	2	2					2	2	2	2	2	2	2	1	40	11	2	2	1	1	1	1
2	2	88	5	9		1	12.3		2	1	2	2	1	2	2	2	2	2					2	2	2	2	2	2	1	1	5	5	2	2	2	1	2	2
2	1	86	2	1		2			2	2	2	1	2	2	2	2	2	1	2				2	2	2	2	2	2	2	2			2	2	2	1	2	2
2	1	87	8			1	45.2		2	1	1	2	1	2	1	2	1	2					2	2	2	2	2	2	1	1	5		1	2	2	1	1	2
2	1	86	3	3		1	29.3				2	1	2	2	2	1	2	2		1		4							1	2			2	2	2	1	2	2
2	1	89	4	22	16	1	58		2	1	1	1	2	2	2	2	2	1	2	3			2	2	2	2	2	2	1	1	30	15	1	2	2	1	1	2
2	1	88	2	4	0	1	24		2	1		1	1	2	2	2	2	2					2	2	2		2	2	1	2			1	2	2	1	2	2
2	2	88	5	8	1	1	3.7		2	2	1	1	1	2	2	1	2	2					2	2	2	2	2	2	1	2			1	2	2	1	2	2
2	2	87	3	8	1	1	44		2	1	1	1	2	2	2	2	2	2					2	2	2	2	2	2	1	2			1	2	2	1	2	2
2	1	87	2	2	1	1	6.8					2	1	2	2	2	2	2					2	2	2	2	2	2	1	2			2	2	2	1	2	2
2	2	86	2	4	0	1	5.2		2	1	2	1	2	2	2	2	2	2					2	2	2	2	2	2	1	1	15	2.5	1	2	2	1	2	2
2	2	87	9	24	5	1	25		2			2	2	2	1	2	2	2					2	2	2	2	2	2	1	1	60	10	1	2	1	1	1
2	2	86	3	7	7	1	8.7		2	1	1	1	2	2	2	2	2	2					2	2	2	2	2	2	1	1	5	5	1	2	1	1	2	2
2	2	79			4	1			2	1	1	1	1	2	1	1	2	2					2	1	2	2	2	2	1	1	30	5	1	2	2	1	2	2
2	2	86	4	18	1	1	24		2	1	1	1	2	2	1	2	2	2					2	2	2	2	2	2	2	1	30	4	1	2	2	1	2	2
2	2	86	5	10	4	1	70		2	1	1	1	1	1	1	1	2	2											1	1	30	10	1	2	1	1	1	2
2	2	85	2	1	0	1	2.7		2		2	1	2	2	2	2	2	1	1				2	2	2	2	2	2	2	2			2	2	2	1	2	2
2	2	86	2			1	1.8		2			2	1	2	2	2	2						2	2	2	2	2	2	1	2			2	2	2	1	2	2
2	2	86	2	2	0	1	19.8		2			1	2	2	2	2	2	2					2	2	2	2	2	2	1	1	5	5	1	2	2	1	2	2
2	1	81	4		0	1	9.4					1	2	2	2	2	2	2					2	2	2	2	2	2	1	1	15		2	2	2	1	2	2
2	2	84	2	6	0	1	61		2	1	1	2	1	2	2	2	2	2					2		2	2	2	2	2	1	20	5	1	2	2	1	2	2
2	2	86	5	10	2	2			2	1	1	1	2	1	1	1	2	2					2	2	2	2	2	2	1	2			1	2	2	1	2	2
2	2	85	2	3	1	1	51		2			1	2	2	2	2	2	2					2	2	2	2	2	2	1	2			2	2	2	1	2	2
2	2	85	3	5		1	42		1	1	1	1	2	2	2	2	2	2					2	2	2	2	2	2	1	2			1	2	2	1	2	2
2	2	83	2	2	2	1	4.5		2			2	1	2	2	2	2	2					2	2	2	2	2	2	2	2			2	2	2	1	2	2
2	2	83	5	5	5	1	67		2			1	1	2	2	2	2						2	2	2	2	2	2	2	1		5	2	2	2	1	2	2
2	1	84	2	2	0	1	0.5		2		2	1	2	2	2	2	2	2					2	2	2	2	2	2	1	2			2	2	2	1	2	2
2	2	86	3	18	0	1	22.6		2	1	1	1	2	2	1	2	2	2											1	1	30	5	1	2	2	1	2	2
2	1	86	7	8		1	1.4		2			2	2	2	2	1	2	2					2	2	2	2	2	2	2	2			2	2	2	1	1	2
2	1	83	9	21	4	1	63		2	1	1	1	1	2	1	2	1	2					2	2	2	2	2	2	2	1	50		1	2	1	1	2	1
2	1	85	3	3	0	1	46		2	1	1	2	2	2	2	1	2	2					2	2	2	2	2	2	1	1	20	5	1	2	2	1	2	2
2	2	69	2			1	0.5		2	1		1	1	2	2	2	2	2					2	2	2	2	2	2	1	1	10	6	2	2	2	1	2	2
2	1	85	4	4	0	1	6.5		2		1	2	2	2	1	2	2	2											1	2			2	2	2	1	2	2
2	1	73			2	1	10					1	2	2	2	2	2						2	2	2	2	2	2	1	2			1	2	2	1	2
2	2	33	9	23		2			2	1	1	1	1	2	2	2	2	2					2	2	2	2	2	2	2	1	20	20	1	2	2	2	1	1
2	2	85	2	2	1	1	0.3		2			1	2	2	2	2	2	2					2	2	2	2	2	2	2	2			2	2	2	1	2	2
2	1	85	3	4	2	1	140		2	1	1	1	1	2	2	1	2	2					2	2	2	2	2	2	1	1	10	8	1	2	2	1	1	2
2	1	83	3	10	10	1	8.4		2	2	2	1	1	2	2	2	2	2					2	2	2	2	2	2	1	1	30	5	1	2	2	1	2	2
2	1	83	2	4	2	1	3.5		2	1	2	1	1	2	2	2	2	2					2	2	2	2	2	2	1	2			1	2	1	1	2	2
2	2	84	2	5	5	1	11		2		2	1	2	2	2	2	2	2					2	1	2	2	2	2	2	1	20	15	2	2	2	1	2	2
2	1	83	2	6	0	1	0.5		2		2	1	1	2	2	2	2	2					2	2	2	2		2	2	2			2	2	1	1	2	2
2	2	85		16	0	1	66		2	1	1	1	2	2	2	2	2	2					2	2	2	2	2	2	1	1	20	10	1	2	1			2
2	1	84							2	1	1	1	1	2	2	1	2												1	2			2	2	2	1	2	2
2	2	83	3			2			2	1	2	2	2	2	2	1	2	2					2	2	2	2	2	2	1	2			2	2	2	1	2	2
2	2	84	3	3	3	1	17.1		2	1	1	1	2	2	2	2	2	2					2	2	2	2	2	2	1	1	15	0	1	2	2	1	2	2
2	1	83	2	2		1	0.4		2	1	2	1	2	2	2	2	2	2					2	2	2	2	2	2	2	2			2	2	2	1	2
2	2	82	3	5	5	2			2	1	1	2	1	2	2	2	2	2					2	1	2	2	2	2	1	1	10	2	2	2	2	1	2	2
2	2	83	2	6		1	6		2	1	2	1	1	2	2	2	2						2	2	2	2	2	2	2	1			2	2	2	1	2	2
2	2	80	2			1	72		2		2	2	1	2	2	2	2						2	2	2	2	2	2	1	1	10	6	2	2	2	1	2	2
2	2	82	5	7	1	1	695		2	1	1	1	1	2	1	1	2	2					2	2	2	2	2	2	1	1	10	5	2	2	2	1	2	2
2	2	73	3	3	2	1	0.3		2		2	2	1	2	2	2	2						2	2	2	2	2	2	1	1	5	5	2	2	1	1	2	2
2	1	81	2	5	3	1			2			2	1	2	2	2	2	2					2	2	1	2	2	2	1	1	30	5	1	2	2	1	2	2
2	2	80	5	8	1	1	41		2	1	1	1	1	2	2	2	2	2					2	2	2	2	2	2	1	1	15	9	2	2	2	1	2	2
2	2	81	7	11	6	1	33		2	1	1	2	2	2	2	1	2	2					2	2	2	2	2	2	1	1	40	10	2	2	2	1	1	2
2	2	82	4	8		1	57.2			1	1	1	2	2	2	2	2	2					2	2	2	2	2	2	1	1	30		2	2	2	1	2	2
2	2	83	4	8	5	1	60		2	1	2	1	2	2	2	2	1	2					2	2	2	2	2	2	1	2			1	2	2	1	1	2
2	1	80	2	5	2	1	3.8			1	2	1	1	2	2	2	2						1	2	2	2	2	2	2	2			2	2	1	1	2	2
2	1	84	3	10	3	1	8		2			1	2	2	2	1	2	2					2	2	2	2	2	2	2	1	30	10	2	2	2	1	2	2
2	2	79	9			1	147		2		1	2	2	2	2	1	2	2		3			2	2	2	2	2	2	2	2			2	2	2	1	2	1
2	1	82	2	4	2	1	21		2			1	1	2	2	2	2	2					2	2	2	2	2	2	1	2			2	2	2	1	2	2
2	2	82	5	9	7	1	45		2	1	1	1	1	2	2	2	2	2					2	2	2	2	2	2	1	1	7	5	2	2	2	1	2	2
2	2	84	2	5	1	1	4.6		2	1	1	1	2	2	2	2	2	2					2	2	2	2	2	2	1	2			2	2	2	1	2	2
2	1	81	3			1	33		2	1	1	1	2	2	2	2	2						2	2	2	2	2	2	1	1	10	5	1	2	1	1	2	2
2	1	81	3	4	1	1	82		2		1	1	2	2	2	2	2	2					2	2	2	2	2	2	1	2			2	2	2	1	2	2
2	2	82	3	4	3	1	55.4		2		1	1	2	2	2	1	2	2					2	2	2	2	2	2	1	1	22.5	8	2	2	2	1	2	2
2	2	77	6	12	2	1	150		2	1	1	1	2	2	2	2	2	2											1	1	7.5	5	1	2	2	1	1	2
2	2	81	3	4	4	1	53.5		2	1	1	1	1	2	2	1	2	2					2	2	2	2	2	2	1	2			1	2	2	1	2	2
2	2	81	3	7	3	2		24.5	2	2		1	2	2	1	1	2						2	2	2	2	2	2	2	1	25	5	1	2	2	1	2	2
2	2	80	3	7	1	1	7.2		2		1	1	2	2	2	1	2	1	1	1	1	4	2	2	2	2	2	2	2	1	5	5	1	2	1	2	1	2
2	2	83	6	13	3	1	41.2		2	1	1	1	2	2	2	2	2	2					2	2	2	2	2	2	2	1	30	20	1	2	2	1	1	2
2	2	82	2	2	0	1	60		2			1	2	2	2	2	2	1	2	1	1	3	2	2	2	2	2	2	1	1	2.5	2.5	2	2	2	1	2	2
2	2	83	3	4	4	1	8.7		2	1	2	1	2	2	2	1	2	2					2	2	2	2	2	2	1	2			2	2	2	1	2	2
2	2	82	2			1	50		2	1		1	2	2	2	2	2	2					2	2	2	2	2	2	1	2			2	2	2	1	2	2
2	2	82	3	4	2	1	60		2			1	2	2	2	2	2	1	2	1	1	3	2	1	2	2	2	2	1	1	7.5	5	2	2	2	1	2	2
2	1	67	2	3	0	1	42		2	1	2	1	2	2	2	2	2	2											1	2			2	2	2	1	2	2
2	2	83	2	2	1	1	28		2	1	1	2	1	2	2	2	2						2	2	2	2	2	2	1	2			1	2	2	1	2	2
2	2	82	6	8	1	1	72.2		2	1	1	1	2	2	1	2	2	2					2	2	2	2	2	2	2	1	10	5	2	2	2	1	2	2
2	1	83	2	6	0	1	110		2		1	1	1	2	2	2	2	2					2	2	2	2	2	2	1	1	15	15	1	2	2	1	2	2
2	2	82	9	21	4	1	1.7				2	2	2	2	1	1	2	2					2	2	2	2	2	2	1	1	10	7	2	2	1	2	2	1
2	1	82	3	3	3	2			2		1	1	2	2	2	2	2	2					2	2	2	2	2	2	1	2			2	2	2	1	2	2
2	2	82	2	2		1	1.6					1	2	2	2	2	2						2	2	2	2	2	2	2	2			2	2	2	1	2
2	1	80	3	2		1	38		2	1	1	2	2	2	2	1	2	2					2	2	2	2	2	2	2	1	15		2	2	2	1	2	2
2	2	80	3	10	6	1	26		2	1	1	2	1	2	2	2	2	2					2	1	2	2	2	2	1	1	10	10	1	2	2	1	2	2
2	2	70	3	4	0	1	92					1	2	2	2	2	2	2					2	2	2	2	2	2	1	1	15	12.5	1	2	1	1	2	1
2	2	81	2	3	2	1	9.6					1	2	2	2	2	2	2					2	2	2	2	2	2	1	1	5		2	2	2	1	2	2
2	2	80	2	3	0	1	41		2	1	1	1	1	2	2	2	2	1	1	1	1	4	2	2	2	2	2	2	1	1	5	0	1	2	2	1	2	2
2	1	81	2	6	1	1	2.1		2	1	2	1	1	2	2	2	2	2											2	2			2	2	2	1	2	2
2	1	82	3	6	2	1	2.6		2	1	1	1	1	2	2	1	2	2					2	2	2	2	2	2	1	1	15	14	2	1	1	1	1	2
2	2	79	8		3	1	28		2		1	1	1	2	2	2	2	2					2	2	2	2	2	2	1	1			1	2	1	2	2	2
2	2	82	4	8		1	9.8		2	1	1	1	2	2	1	2	2	2					2	2	2	2	2	2	1	2			2	2	2	1	2
2	1	71	2	1	1	1	49				2	2	1	2	2	2	2	2					2	2	2	2	2	2	1	1	5	5	2	2	2	1	2	2
2	2	73	5	8	5	1	947.4		2	1	1	1	2	2	2	2	2	2					2	2	2	2	2	2	1	1	10	10	1	2	2	1	1	2
2	2	81	6	10	2	1	52.8		2	1	1	1	1	2	2	2	2	2					2	2	2	2	2	2	1	1	40	5	2	1	1	1	1	2
2	1	78	2	3		1	0.4		2			2	1	2	2	2	2	2					2	2	2	2	2	2	2	2			2	2	2	1	2	2
2	1	81	2	6	5	1	15		2	1	1	1	1	2	2	2	2	2					2	2	2	2	2	2	1	2			2	2	2	1	2	2
2	1	80	2	5		1	3.3		2	1	2	1	1	2	2	2	2	2					2	2	2	2	2	2	1	2			2	2	2	1	2	2
2	1	77	4	6	0	1	0.8		2	2	2	2	2	2	1	2	2	2					2	2	2	2	2	2	1	2			2	2	2	1	2	2
2	2	80	2	6	6	1	0.6		2	1	2	1	1	2	2	2	2	2					2	2	2	2	2	2	1	1	10		2	2	2	1	2	2
2	1	79	2	6	0	1	5.8		2			1	1	2	2	1	2	1	1	1	2		2	2	2	2	2	2	2	1	10	10	2	2	2	1	2	2
2	1	81	2	3	2	2			2	1	2	1	2	2	2	2	2	2					2	2	2	2	2	2	2	2			2	2	2	1	2	2
2	1	80	3	1	1	2			2	1	2	2	2	2	2	1	2	2					2	2	2	2	2	2	1	2			2	2	2	1	2
2	1	79	2	5	2	2			2	1	2	2	1	2	2	2	2	2					2	2	2	2	2	2	1	1	25	1	2	2	1	1	2	2
2	2	79	9	24	6	1	120		2		1	2	2	2	1	1	2	2					2	2	2	2	2	2	2	1	50	10	1	2	2	1	1	1
2	1	81	9	24	0	1	10.9		2		1	1	2	2	2	1	2	2					2	2	2	2	2	2	2	1	50	12.5	1	2	1	1	2	1
2	2	79	4	11		1	13.8		2	1	1	1	2	2	2	2	2	2					2	2	2	2	2	2	1	1	50		1	2	2	1	2	2
2	1	71	4	8	0	1	148			1	1	2	2	2	2	1	2	1	1	1	2	4	2	2	2	2	2	2	1	1	50	0	2	2	2	1	2	2
2	2	79	6	9		1	43		2	1	1	1	2	2	2	2	2	2					2	2	1	2	2	2	1	1	15		1	2	2	1	1	2
2	2	79	3		5	1	17.1		2	1	1	1	2	2	2	2	2	2					2	2	2	2	2	2	1	1	5	4	2	2	2	1	1	2
2	2	81	3	2	0	1	2.7		2	1	1	1	2	2	2	2	2	1	1	1	1	2	2	2	2	2	2	2	1	1	10	5	1	2	2	1	2	2
2	2	81	6	10	2	1	75		2	1	1	1	2	1	1	1	2	2					2	2	2	2	2	2	2	2			2	1	2	1	1	2
2	1	79	2	6	0	1	3.5		2	1	1	1	1	2	2	2	2	2					2	2	2	2	2	2	1	2			2	2	2	1	2	2
2	2	81	4	10	5	1	10.8		2	1	1	2	1	2	1	2	2	2					2	2	2	2	2	2	1	1	30	7	1	2	1	1	1	2
2	1	81	2	6	0	1	2.4		2	1		1	1	2	2	2	2	2					2	2	2	2	2	2	1	2			1	2	1	1	2	2
2	2	81	6	11	3	1	7.4		2	1	1	1	1	2	1	2	2	2					2	2	2	2	2	2	1	1	15	10	1	2	2	1	1	2
2	2	78	3			1	52		2	1	1	2	2	2	2	2	2	2					2	2	2	2	2	2	2	1	10		2	2	2	1	2
2	2	80	2	1	0	1	73.7		2			1	2	2	2	2	2	2					2	2	2	2	2	2	1	2			2	2	2	1	2	2
2	1	74	4			1	3		2	1	1	1	2	2	2	2	2	1	1	3			2	2	2	2	2	2	1	1	10	5	2	2	2	1	1	2
2	2	80	3	5	2	1	5.1		2	1	1	2	2	2	1	2	2	1	1	1	1	2	2	2	2	2	2	2	1	2			1	2	2	1	2	2
2	1	79	3	9	5	1	41		2		1	1	2	2	2	2	2	1	1	1	2	4	2	2	2	2	2	2	1	1	10	8.75	2	2	2	1	2	2
2	1	80	2	3	1	1	23.2		2	1	2	1	2	2	2	2	2	2					2	2	2	2	2	2	1	2			2	2	2	1	2	2
2	1	77	2			1	22.4		2	2	1	2	1	2	2	2	2	2					2	2	2	2	2	2	1	2			2	2	2	1	2	2
2	1	81	2	3	3	1	49		2	1	1	1	2	2	2	2	2	2					2	2	2	2	2	2	1	2			2	2	2	1	2	2
2	1	79										1	1	2	2	2	2																2	2
2	1	80	2	6	6	1	4.3		2	1	2	1	1	2	2	2	2	2					2	2	2	2	2	2	1	1	15	5	1	2	2	1	2	2
2	2	78	2	4	1	1	11		2			1	1	2	2	2	2												1	1	30	7.5	2	2	2	1	2	2
2	2	80	3	8	2	1	6.6		2	1	1	1	1	1	1	1	2	2					2	2	2	2	2	2	1	1	15	7.5	2	1	2	1	2	2
2	1	67	3	6	3	1	23					1	1	2	2	2	2	2					2	2	2	2	2	2	2	1	60	5	2	2	2	1	2	2
2	2	79	2	1	0	1	54		1		1	1	2	2	2	2	2	2					2	1	2	2	2	2	1	1	5	4	2	2	2	1	2
2	2	74	3	12		1	18		2		1	1	2	2	2	2	2	1	1	1	3	5	2	2	2	2	2	2	1	2			2	2	2	1	2	2
2	2	55	3	6	6	2			2	1	2	2	1	2	2	2	2	2					2	2	2	2	2	2	1	1	10	7.5	2	2	2	1	1	2
2	2	80	2	6	2	1	2.8		2	1	1	1	2	2	2	2	2	2					2	2	2	2	2	2	1	1	5	2.5	2	1	1	1	2	2
2	2	78	5	0	0	1	89		2	1	2	2	2	2	2	1	2	2					2	2	2	2	2	2	1	1	20	5	2	2	2	1	2	2
2	1	78	2	6	5	1	17.3		2		2	1	1	2	2	2	2	2					2	2	2	2	2	2	1	2			2	2	2	1	2	2
2	1	80	3			1	1		2	1	1	2	2	2	2	1	2	2					2	2	2	2	2	2	1	2			2	2	2	1	2	2
2	1	77	2	4		1	38		2	1		1	1	2	2	2	2	2					2	2	2	2	2	2	1	1	5		2	2	2	1	2	2
2	2	80	3	6	0	2			2	1	1	1	2	2	2	1	2	2					2	2	2	2	2	2	2	2			2	2	2	1	2	2
2	1	79	4	2	0	1	26		2	1		2	2	2	1	2	2	1	1	1			1	2	2	2	2	2	2	1	10	5	2	2	2	1	2	2
2	2	76	2		2	1	1.5		2	1	2	1	1	2	2	2	2	2					2	2	2	2	2	2	1	1	10	8	1	2	2	1	2	2
2	2	80	2	6	2	1	289		2	2	1	1	1	2	2	2	2	2					2	2	2	2	2	2	1	1	5	5	2	2	1	1	2	2
2	2	77	3	2	0	1	23		2	1	2	1	2	2	2	2	2	1	1	1	2	1	2	2	2	2	2	2	1	1	10	5.5	2	2	2	1	2	2
2	1	78	2			1	17		2		1	2	1	2	2	2	2	2					2	2	2	2	2	2	1	1	5	5	2	2	1	1	2	2
2	1	79	3	4	1	1	2.7		2	1	1	1	1	2	2	2	2	2					2	2	2	2	2	2	1	1	20	5	2	2	2	1	2	2
2	2	79	2	3	2	1	1.8		2	1	2	1	2	2	2	2	2	2					2	2	2	2	2	2	1	2			2	2	2	1	2	2
2	2	79	9	21		1	100				1	2	2	2	2	2	1	2					2	2	2	2	2	2	2	1	20		1	2	1	2	1	1
2	2	78	6	6	3	1	120		2	1	1	1	2	2	2	2	2	2					2	2	2	2	2	2	2	1	10	10	2	2	2	2	2	2
2	1	79	9	18	9	1	80.1		2	1		1	2	2	2	1	2	1	1	1	2	4	2	2	2	2	2	2	2	1	30	30	1	2	1	1	1
2	1	79	8	21		1	55		2	1	1	1	1	2	2	2	2	2					2	2	2	2	2	2	1	1	30	15	2	2	2	1	1	1
2	1	77	2	6	1	1	14.6		2			1	1	2	2	2	2	2					2	2	2	2	2	2	1	1	10	5	2	2	2	1	2	2
2	2	76	3	5	4	1	148		2		1	1	2	2	1	1	2	2					2	1	2	2	2	2	2	2			2	2	2	1	2	2
2	1	78	6	12	2	2			2		1	1	1	2	2	2	2	2					2	2	2	2	2	2	2	2			1	2	2	1	1	2
2	1	76	3	6	3	1	270		2	1	1	1	2	2	2	2	2	2					2	2	2	2	2	2	1	2			2	2	2	1	2	2
2	2	79	3	9	9	1	28		2	1	1	1	1	2	2	1	2	2					2	2	2	2	2	2	1	2			2	2	2	1	2	2
2	2	77	4	8	0	1	84		2	1	1	1	2	2	2	2	2	2					2		2	2	2	2	1	1	25	5	1	2	2	1	2	2
2	2	79	2	5	1	1	3.9		2	1	2	2	1	2	2	2	2	2					2	2	2	2	2	2	2	1	15	5	1	2	2	1	2	2
2	1	78	3	7	3	1	39		2	1	1	1	2	2	2	2	2	1	1	1	1	1	2	2	2	2	2	2	1	1	50	10	2	2	2	1	1	2
2	1	75	2	2	1	1	49		2		2	1	2	2	2	2	2	2											1	2			2	2	2	1	2	2
2	1	76	9	20	6	1	47.2		2	1	1	2	2	2	1	2	2	1	1	1		2	2	2	2	2	2	2	1	1	30	2.5	1	2	2	1	1	1
2	1	76	5			1	13.9		2			1	1	2	2	1	2	2					2	2	2	2	2	2	1	1	20		2	2	2	1	2	2
2	2	77	2	3		1	26		2		1	1	1	2	2	2	2	2					2	2	2	2	2	2	1	2			2	2	2	1	2	2
2	2	77	6	11	1	1	54		2	1	1	1	1	2	2	1	2	1	1	1	4	5	2	2	2	2	2	2	1	1	30	10	2	2	1	2	2	2
2	1	76	3	10	5	1	51		2	1	1	1	1	2	2	1	2	2					2	2	2	2	2	2	1	1	15	15	1	2	2	1	2	2
2	1	78	4	5	2	1	26		2	1	1	2	2	2	1	2	2	2					2	2	2	2	2	2	1	1	50	20	2	2	2	1	1	2
2	1	77	6	16	0	1	202		2	1	1	1	1	1	2	2	2	2					2	2	2	2	2	2	1	2			1	2	1	1	2
2	2	76	9		5	1	180				2	1	2	2	1	1	2	2					1	2	2	2	2	2	2	1			1	2	1	2	2	1
2	1	76	4	6		1	200		2	1	1	1	1	2	2	2	2	2					2		2	2	2	2	2	1	35	7.5	2	1	2	2	2	2
2	2	77	3	14		1	3.3		2	1	1	2	1	2	2	2	2	1	2	3			2	2	2	2	2	2	1	1	50	10	1	2	2	1	2	2
2	1	76	9	24	4	1	60.8		2	1		1	1	1	1	2	1						2	2	2	2	2	2	1	1	30	15	1	2	1	1	1	1
2	2	78	5	4	1	1	88		2	1	2	1	2	2	2	1	2	1	1	1	2	3	2	2	2	2	2	2	1	1	30	9	2	2	2	1	2	2
2	2	76	5			1	9.6		2		1	1	1	2	2	2	2	2					2	2	2	2	2	2	1	1	10	8.75	1	2	2	1	2	2
2	2	75	3	7	3	1	26		2	1	1	1	2	2	2	2	2	2					2	1	2	2	2	2	1	2			2	2	2	1	2	2
2	1	77	2	6	1	1	25		2		1	1	1	2	2	2	2						2	2	2	2	2	2	1	2			2	2	1	1	2	2
2	2	77	3	4	3	1	56		2	1	1	1	1	2	2	2	2	2					2	2	2	2	2	2	2	2			1	2	2	1	2	2
2	2	78	2	3	0	1	4		2	1		1	2	2	2	2	2	2					2	2	2	2	2	2	1	1	5	5	2	2	2	1	2	2
2	1	78	3	6	2	2			2	1		1	2	2	2	1	2	2					2	2	2	2	2	2	1	1	5	5	1	2	1	2	2	2
2	1	72	2	3	1	1	20		2	1	1	1	1	2	2	2	2	2					2	2	2	2	2	2	2	1	10	10	1	2	2	1	2	2
2	1	75	5	8	4	2		58	2	2	2	1	1	2	1	2	2	2					2	2	2	2	2	2	2	1	15	9	1	2	2	2	1	2
2	2	76	3	3	0	1	19.4		2	1	1	1	2	2	2	2	2	2					2	2	2	2	2	2	1	1	25	10	1	2	2	1	2	2
2	2	78	3	8	3	1	190		2	1	1	2	2	2	2	1	2	2					2	2	2	2	2	2	1	2			2	2	2	1	2	2
2	1	76	2	3	1	2			2	1		1	2	2	2	2	2						2	2	2	2	2	2	1	1	10	5	2	2	2	1	2	2
2	2	75	3	4	3	1	66.8		2	1	1	1	2	2	2	2	2	2					2	2	2	2	2	2	1	1	5	5	1	2	2	1	1	2
2	2	75	2	6	0	1	0.4		2		1	1	1	2	2	2	2	2					2	2	2	2	2	2	1	1	5	0.5	2	2	1	1	2	2
2	2	77	2	2	2	1	6.7		2	1	1	2	1	2	2	2	2	2					2	2	2	2	2	2	1	1	20	11	2	2	2	1	2	2
2	1	75				1	13		2	1		1	1	2	2	2	2	2					2	2	2	2	2	2	1	1	10	0	2	2	2	1	2	2
2	1	77	3	4		1	13		2	1	1	1	1	2	2	2	2	2					2	2	2	2	2	2	1	1	10	5	1	2	2	1	2	2
2	1	75	2	1		1	3.8					2	1	2	2	2	2																2	2
2	2	74	3	4	4	2			2		2	1	2	2	2	2	2	2					2	1	2	2	2	2	1	1	15	10	2	2	1	1	2	2
2	2	75	2			1	2.3		2	1	1	1	2	2	2	2	2	2					2	2	2	2	2	2	1	2			2	2	2	1	2	2
2	2	77	2	2	0	1	83.6		2		1	1	2	2	2	2	2	2					2	2	2	2	2	2	1	2			2	2	2	1	2	2
2	2	75	6	11	1	1	64			1	1	1	2	2	2	2	2	2					2	2	2	2	2	2	1	1			1	2	2	1	1	2
2	2	75	2	1	1	1	7.9		2	1	2	1	2	2	2	2	2	2					2	2	2	2	2	2	2	2			2	2	2	1	2	2
2	2	77	9	24	6	1	12		2	1	1	1	1	1	1	2	1	1	1	3			2	2	2	2	2	2	2	1	25	25	1	2	1	1	1	1
2	1	75	4	7		1	62		2	1	1	1	2	2	2	2	2	1	1	1	2	2	2	2	2	2	2	2	1	1	30	0	1	2	2	1	1	2
2	1	67	2	3	2	1	3.6		2	1	1	1	2	2	2	2	2	2					2	2	2	2	2	2	1	2			2	2	2	1	2	2
2	2	74	5	12	1	1	22.9		2	1	1	1	2	2	2	1	2	1	2	1	4	4	2	2	2	2	2	2	2	2			1	2	2	1	1	2
2	2	76	2	3		1	0.7		2			1	2	2	2	2	2	2					2	2	2	2	2	2	1	2			2	2	2	1	2	2
2	1	77	2	2	0	1	18.9		2			1	2	2	2	2	2						2	2	2	2	2	2	1	1	15	10	2	2	2	1	2	2
2	1	75	5	5	0	1	150		2	1	1	1	2	1	1	1	2	1	1	1	2	2	2	2	2	2	2	2	2	1	30	1	1	2	2	1	2	2
2	2	77				1	7.4				1	1	1	1	1	2	1																2	2
2	2	76	4	7	1	1	20		2	1		1	1	2	1	1	1	2											2	1	30	4	2	2	2	2	2	2
2	1	76	4	9	2	1	43		2	1	2	1	2	2	2	1	2	2					2	2	2	2	2	2	1	1	40	6	2	1	2	2	1	2
2	2	75	3	4	3	1	46		2	1		1	2	1	2	2	2	1	1	1	2	4	2	2	2	2	2	2	1	2			1	2	2	1	2	2
2	1	76	2	5	1	1	1.1		2	1	2	1	1	2	2	2	2	2					2	2	2	2	2	2	1	2			2	2	1	1	2	2
2	1	73	4	5	3	1	22		2	1	1	1	2	2	1	2	2	2					2	2	2	2	2	2	2	1	20	9	1	2	2	1	1	2
2	2	75	2	3	2	1	12		2		2	1	1	2	2	2	2	1	2	1		2	2	2	2	2	2	2	2	2			2	2	2	1	2	2
2	1	75	2	3	0	1	18.2		2	2	2	1	2	2	2	2	2	2					2	2	2	2	2	2	1	2			1	2	2	1	2	2
2	1	77	2	1	1	1	62		2		2	2	1	2	2	2	2	2					2	2	2	2	2	2	1	2			2	2	2	1	2	2
2	1	75			9	1	160		2	1	1	1	1	2	2	2	1	1	1	1	2	1	2	2	2	2	2	2	1	1	10	0	1	2	1	2	2
2	2	75	3	4	2	1	41		2	1	1	1	1	1	1	1	2												2	1	10		2	2	2	2	2	2
2	1	76	2			1	520		2	1	1	1	1	2	2	2	2	2					2	2	2	2	2	2	1	2			2	2	2	1	2	2
2	1	75	3	7	2	1	100		2	2	2	2	2	2	1	2	2	2					2	2	2	2	2	2	1	1	15	5	2	2	2	1	2	2
2	2	75	6	11	1	1	3.5		2	1	1	1	2	2	2	2	2	2					2	2	2	2	2	2	2	2			2	2	2	2	1	2
2	1	76	4	5	0	1	2		2	1	2	1	2	2	1	2	2	2					2	2	2	2	2	2	1	1	5		2	2	2	1	2	2
2	1	61	2		0	2			2	1	2	1	1	2	2	2	2						2	2	2	2	2	2	1	2			2	2	2	1	2	2
2	2	76	4	7	2	1	27		2	1	1	2	2	2	1	2	2	2					2	1	2	2	2	2	1	1	10	10	1	2	2	1	2	2
2	2	76	2	2		1	29		2		2	1	2	2	2	2	2	2					2	2	2	2	2	2	2	2			2	2	2	1	2	2
2	2	75	3	9	1	1	16		2		1	1	2	2	2	2	2	2					2	1	2	2	2	2	1	2			1	2	2	1	2	2
2	1	74	6	11	2	1	29		2		1	2	1	2	2	2	2						2	2	2	2	2	2	1	1		2.5	1	2	2	2	1	2
2	1	74	4	4	3	1	7.6		2		1	2	2	2	1	2	2	2					2	2	2	2	2	2	1	2			2	2	2	1	2	2
2	1	73	2	3	3	1	220		2	1	1	1	2	2	2	2	2	2					2	2	2	2	2	2	1	2			2	2	2	1	2	2
2	2	74	5	6		1	35		2	1	1	2	2	2	1	2	2	1	2	1			2	2	2	2	2	2	1	2			1	2	2	1	2
2	2	74	3	5	3	2			2	1	1	1	2	2	2	2	2	2					2	2	2	2	2	2	1	1	10	10	2	2	2	1	2	2
2	2	73	3	6		1	4.8		2	1	1	1	2	2	2	1	2	2					2	2	2	2	2	2	2	1	45		2	2	2	1	2	2
2	1	63	3	5	3	1	36		2	1		1	1	2	1	2	2	1	1	1			2	2	2	2	2	2	1	1	15	10	1	2	2	1	2	2
2	1	76										1	2	2	2	2	2																2	2
2	2	76	3			1	75		2	1	1	1	2	2	2	2	2	2					2	2	2	2	2	2	1	1	10	5	2	1	1	1	2	2
2	2	76	3	4	0	1	5.7		2		1	1	2	2	2	2	2	2					2	2	2	2	2	2	1	2			1	2	2	1	2	2
2	1	75	2	2	1	1	0.9		2	1	2	1	1	2	2	2	2	2					2	2	2	2	2	2	1	2			2	2	2	1	2	2
2	2	76	6	17	10	1	44		2		1	1	1	2	1	1	1	2					1	1	2	2	2	2	1	1	15	10	1	2	1	1	1
2	2	76	2	4	0	1	1.6		2	1	1	1	1	2	2	2	2	2											1	1			2	2	2	1	2	2
2	1	76	2	3	0	1	2.1		2			1	2	2	2	2	2	2					2	1	2	2	2	2	1	2			1	2	2	1	2	2
2	1	72	2	4	1	1	9.8		2	1	2	1	1	2	2	2	2						2	2	2	2	2	2	1	1	10	0	1	2	1	1	2	2
2	2	72	4	5	2	1	46		2		1	2	2	2	1	1	2	1	1	1	1	3	2	2	2	2	2	2	2	1	5	5	2	1	1	2	1	2
2	2	75	4			1	12		2	1	1	1	1	2	2	2	2	2					2	2	2	2	2	2	1	1	20	10	2	2	1	2	2	2
2	2	74	3	1	0	1	34		2		1	1	2	2	2	2	2	2					2	2	2	2	2	2	2	1	40	5	2	2	2	1	2	2
2	1	73	2			1	13.8		2	1		1	2	2	2	2	2	2											1	1	10	7.5	2	2	2	1	2	2
2	2	73	2	3	0	1	30			1	2	1	2	2	2	2	2	1	1	1	2	2	2	2	2	2	2	2	1	1	5	2.5	2	2	2	1	2	2
2	2	75	3	2	2	1	61		2			1	2	2	2	1	2	1	2	1	2	2	2	2	2	2	2	2	1	1	10	10	1	2	2	1	2	2
2	2	73	4	1	0	1	26		2	1	1	2	2	2	1	2	2	2					2	2	2	2	2	2	1	1	30	2.5	2	2	2	1	2	2
2	2	74	2	3	0	1	10		2			2	1	2	2	2	2	2					2	2	2	2	2	2	1	1	20	5	2	2	2	1	2	2
2	1	72	2	1	0	1	2.5		2			1	2	2	2	2	2	1	1	1	2	4	2	2	2	2	2	2	2	2			2	2	2	1	2	2
2	1	75	6	10	0	1	1.2		2	1	1	2	1	2	2	2	2	2					2	1	2	2	2	2	2	1	25	22.5	1	2	2	1	1	2
2	1	73	2	6	2	1	14		2	1		1	2	2	2	2	2	2					2	2	2	2	2	2	1	2			2	2	2	1	2	2
2	2	75	2	2	0	1	5.1		2	1	2	1	2	2	2	2	2	2					2	1	2	2	2	2	1	2			2	2	2	1	2	2
2	1	74	3	5	2	1	46.9		2	1	1	1	1	2	2	2	2	1		3			2	2	2	2	2	2	1	2			1	2	2	1	1	2
2	1	75	2	6	6	1	0.5		2	1	2	2	1	2	2	2	2	2					2	2	2	2	2	2	1	2			2	2	2	1	2	2
2	2	74	5	6	1	1	163.1		2		1	2	2	2	2	1	2	2					2	2	2	2	2	2	1	2			1	2	2	1	2	2
2	1	73	2	3		1	16			1	1	1	2	2	2	2	2	2					2	2	2	2	2	2	1	2			2	2	2	1	2	2
2	1	75	2	5	1	1	13.3		2	1	1	1	2	2	2	2	2	2											2	1	10		2	2	2	1	2	2
2	1	73	2	2	0	1	7.8		2	1		1	2	2	2	2	2	2					2	2	2	2	2	2	1	1	15	5	1	2	2	1	2	2
2	2	73	2	2	0	1	21		2	1	2	1	2	2	2	2	2	2					2	2	2	2	2	2	2	1	60	14	2	2	2	1	2	2
2	1	68	4	15	12	1	23.8		1	1	1	2	1	2	2	2	2	2					2	2	2	2	2	2	1	1	30	10	1	2	2	1	1	2
2	2	74				1	18				1	1	2	2	2	2	2	2					2	2	2	2	2	2	1	1	15		2	2	2	1	2
2	2	73	4	8	4	1	9.4		2	1	2	1	1	2	1	2	2	2						1					1	1	30	0	1	2	1	1	1	2
2	2	74	4	7	7	1	84.4		2	1	2	1	2	2	2	2	2	1	1	1	2	4	2	2	2	2	2	2	1	1	10	8	2	2	2	1	2	2
2	1	75	2	6	0	1	8.5		2			1	1	2	2	2	2						2	2	2	2	2	2	1	1	10	10	2	2	2	1	2	2
2	2	75	5	1		2			2	1	2	2	2	2	2	1	2						2	2	2	2	2	2	1	1	15	5	1	2	2	1	1	2
2	1	75	2	1		1	4.1		2	1	2	1	2	2	2	2	2	2					2	2	2	2	2	2	1	2			2	2	2	1	2	2
2	1	74	2	2	0	1	8.1		2	1	2	1	1	2	2	2	2	1	2	1	1	4	2	2	2	2	2	2	1	2			2	2	2	1	2	2
2	1	75	2	2	2	1	1		2			2	1	2	2	2	2	2					2	2	2	2	2	2	1	2			2	2	2	1	2
2	2	70	4	8	4	1	102		2	1	2	2	1	2	2	2	2	2					2	2	2	2	2	2	2	1	5	1	1	2	2	1	2	2
2	2	74	6	2		1	47		2	2	2	1	2	2	2	1	2	1	2	1	2	3	2	2	2	2	2	2	2	1	10		2	2	2	1	2	2
2	2	73	2	4	1	1	6.3		2		1	1	1	2	2	2	2	2					2			2	2	2	1	2			2	2	1	1	2
2	2	75	4	10	7	1	37.7		2	1	1	1	2	2	2	2	2	1	1	1	2	2	2	2	2	2	2	2	1	1	10	5	1	2	2	1	1	2
2	1	72	4	9	1	1	69				1	1	1	2	2	2	2	1	2	1	1	2	2	2	2	2	2	2	1	2			1	2	2	1	2	2
2	2	73	2	4	3	1	190		2			1	2	2	2	2	2	2					2	2	2	1	2	2	1	2			2	2	2	1	2	2
2	1	66	3	8		1	1				1	2	1	2	2	2	2	2					2	2	2	2	2		1	1	30	5	2	2	2	1	2	2
2	1	72	5	7	9	1	60		2	1		1	1	2	1	1	2	2					2	2	2	2	2	2	1	1	15	10	1	2	2	1	1	1
2	1	74	5	18	0	1	38.4		2		1	2	1	2	2	1	2	1	1	1	3	4	2	2	2	2	2	2	1	1	20	10	1	2	2	1	1	2
2	1	73	3	0	0	1	46		2		1	2	2	2	2	1	2	2					2	2	2	2	2	2	2	1	5	2.5	1	2	1	2	2	2
2	1	73	5	11	11	1	30.7		2	1	1	1	1	2	2	1	1	2					2	2	2	2	2	2	1	1	12	12	1	2	2	2	1	2
2	2	74	9	24	1	1	51.8		2		1	1	1	1	1	1	1	1	2	1	1	3	2	2	2	2	2	2	1	2			1	2	2	2	1	2
2	2	70	2	2	0	1	0.9		2	2		1	2	2	2	2	2	2					2	2	2	2	2	2	1	2			2	2	2	1	2	2
2	2	74	3	9	3	1	150		2	2	1	2	1	2	2	2	2	2					2	2	2	2	2	2	2	1	30	5	1	2	2	1	2	2
2	2	72	6	2		1	25		2			1	2	2	1	2	2	1	2	3			2	2	2	2	2	2	2	1	12.5	5	2	2	1	1	1
2	2	73	2	2	2	1	4.2		2	1	2	1	2	2	2	2	2	2					2	2	2	2	2	2	1	2			2	2	2	1	2	2
2	1	74	2	3	1	1	5.3		2	1	2	1	2	2	2	2	2	2					2	2	2	2	2	2	1	2			2	2	2	1	2	2
2	2	73	5	9	0	1	58		2	1	1	1	2	1	1	1	2	2					2	2	2	2	2	2	1	1	10	7	1	2	2	1	1	2
2		73	3	7	4	1	19		2	1	1	1	2	2	2	2	2	2					2	2	2	2	2	2	1	1	10	10	2	2	2	1	2	2
2	2	63	4	8	7	1	3.3		2	1	2	2	1	2	2	2	2	2					2	1	2	2	2	2	1	1	10	5	2	2	2	1	1	2
2	2	74	3	4	4	1	7.5		2	1		1	2	2	2	1	2	1	2				2	2	2	2	2	2	1	2			2	2	2	1	2	2
2	1	71	2	5	5	1	0.4		2		2	1	2	2	2	2	2	2					2	2	2	2	2	2	1	2			2	2	2	1	2	2
2	1	74	4	5	0	1	43.2		2	1	1	1	2	2	1	2	2	2					2	2	2	2	2	2	1	1	10		2	2	2	1	2	2
2	2	74	2	3	1	1	5.1		2	1	1	2	1	2	2	2	2	2					2	2	2	2	2	2	1	1	5	5	2	2	2	1	2	2
2	2	72	6	16	1	1	57		2	1		1	2	2	2	2	2	1	2	1	1	4	2	2	2	2	2	2	1	1	15	5	1	2	2	1	1	2
2	1	74	2	3	1	2			2	1	2	1	2	2	2	2	2	2					2	2	2	2	2	2	1	2			2	2	1	1	2	2
2	1	72	2	6	1	1	9.8		2	1	2	1	1	2	2	2	2	2					2	2	2	2	2	2	1	2			2	2	2	1	2	2
2	1	73	3	6	4	1	24		2		1	1	2	2	2	2	2	2											1	1	20	12	1	2	2	1	2	2
2	2	73	4	7	2	1	37		2	1	1	1	2	2	2	2	2	1	1				2	2	2	2	2	2	1	1	15	5	2	2	2	1	2	2
2	2	74	6	13	7	1	0.5		2		1	1	1	2	2	2	2	2					2	2	2	2	2	2	1	1	30	8	1	2	2	1	1	2
2	1	72	4	8		1	5.8		2	1	1	2	1	2	2	2	2	2					2	2	2	2	2	2	2	2			2	2	2	1	2	2
2	1	74	4	7		1	2.1		2	1	1	2	2	2	1	2	2	2					2	2	2	2	2	2	1	2			2	2	2	1	2	2
2	1	70	3	9	1	1	60.4		2	1		1	2	2	2	2	2	1	1				2	2	2	2	2	2	1	1	15	4	2	1	2	2	2	2
2	1	73	2	3	1	2			2	1	2	1	1	2	2	2	2	2					2	2	2	2	2	2	1	2			1	2	2	1	2	2
2	1	50	4	3	3	1	67		2	1		2	2	2	1	2	2	1	1	1			2	2	2	2	2	2	1	1	15	7.5	1	2	2	1	2	2
2	2	71	2	3	0	1	18		2		2	1	1	2	2	2	2	1	1	1	1	4	2	2	2	2	2	2	1	2			2	2	2	1	2	2
2	2	71	2	3	2	1	47.2				1	1	1	2	2	2	2												2	1	10	8	1	2	2	1	2	2
2	2	72	2	3	1	2			2	2	2	1	2	2	2	2	2	2					2	2	2	2	2	2	1	2			2	2	2	1	2	2
2	1	63	6			1	140			1	1	1	2	2	1	2	2						2	1	2	2	2	2	1	1	50	2	1	2	2	2	2
2	1	71	9			1	10		2		1	2	1	2	2	2	2	1	1	1	2	1	2	2	2	2	2	2	1	1	20	5	1	2	1	2	1	1
2	1	72	2	0		1	45		2	1	2	1	2	2	2	2	2	1	2	1	1	2	2	2	2		2	2	1	1	15	0	1	2	2	1	2	2
2	2	73	5	12	0	1	9.4		2	1	1	1	1	2	2	2	2	2					2	2	2	2	2	2	1	1	10	5	1	2	1	2	1	1
2	1	71	8	7	3	1	49		2	1	1	2	2	2	1	2	2	1	1				2	2	2	2	2	2	1	2			2	2	2	1	1	2
2	2	71	3	6	3	1	23		2	1	1	1	1	2	2	2	2	2					2	2	2	2	2	2	1	1	10	7	2	1	2	1	2	2
2	2	70	8	16	2	1	213.1		2	1	1	1	2	1	1	1	2	2					2	2	2	2	2	2	2	1	35	10	1	2	2	2	1	2
2	2	72	3	8	0	1	1.8		2	1	2	1	2	2	2	2	2	2											1	2			1	2	2	1	2	2
2	1	71	2	3	3	1	10.1		2		2	2	1	2	2	2	2	2					2	2	2	2	2	2	2	1	5		1	2	2	1	2	2
2	2	72	4	6	6	1	65		2		1	1	2	2	1	1	2	2					2	2	2	2	2	2	1	1	10	2.5	1	2	2	1	2	2
2	2	72	2	3	0	1	6.4		2	1	1	2	1	2	2	2	2	1	1	1	2	4	2	2	2	2	2	2	1	2			2	2	2	1	2	2
2	2	72	4	6	1	1	0.9		2	1	1	2	2	2	1	2	2	2					2	2	2	2	2	2	1	1	10	5	2	2	2	1	2	2
2	2	73	3			1	3.5		2		1	2	1	2	2	2	2	2					2	2	2	2	2	2	1	1	10	8	2	2	1	1	2	2
2	1	72	3	6	0	1	17		2		1	1	1	2	2	1	2	2					2	2	2	2	2	2	1	1	10	2	2	2	2	1	2	2
2	2	70	4	4	3	1	2.2		2	1	2	1	2	2	2	2	2	1	1	1	3	4	2	2	2	2	2	2	1	1	15	7	1	2	1	1	2	2
2	1	71	3	6	2	1	61.1		2	1	1	1	1	2	2	2	2	2					2		1	2	2	2	1	1	20	8	1	2	2	1	2	2
2	1	67	2	1		1	1.5		2			2	1	2	2	2	2	2					2	2	2	2	2	2	1	1			2	2	2	1	2	2
2	2	72	2	4	1	1	15.2		2	1	1	1	1	2	2	2	2	2					2	2	2	2	2	2	1	1	20		2	2	2	1	2	2
2	2	73	2	3	2	1	23		2	1		1	2	2	2	2	2	2											1	1			2	2	2	1	2	2
2	2	71	4	5	3	1	40.8		2			1	1	1	1	2	2	1	1	1	3	4	2	2	2	2	2	2	1	1	10	5	2	2	2	1	2	2
2	2	72	6	8	0	1	0.9			1	1	1	1	1	1	1	2	1	1	1	2	1	2	2	2	2	2	2	1	1	45	4	2	2	2	1	2	2
2	2	70	3	5	0	1	130		2	1	1	1	2	2	2	2	2	2								2	2	2	1	1	20	5	1	2	2	1	2	2
2	1	73	2	6	4	1	8.8		2	1		2	1	2	2	2	2	2					2	2	2	2	2	2	1	1	20	5	2	2	2	1	2	2
2	2	70	2	3	1	1	13.4		2	1	1	1	2	2	2	2	2						2	2	2	2	2	2	1	2			1	2	2	1	2	2
2	1	71	3	4	0	1	35		2	1	1	1	2	2	2	2	2						2	2	2	2	2	2	1	2			1	2	2	1	2	2
2	2	72	1	0		1	1.9		2			2	2	2	2	2	2	1	1	1	2	2	2	2	2	2	2	2	2	2			2	2	2	1	2	2
2	2	72	2	3	3	2				2	2	1	1	2	2	2	2	2					2	2	2	2	2	2	2	1	10	10	2	2	2	1	2	2
2	2	72	4	7	4	1	28		2	1	1	1	2	2	2	1	2	2					2	2	2	2	2	2	1	1	15	8	2	2	2	1	2	2
2	1	71	2	6	0	1	1.6		2		2	1	1	2	2	2	2	2					2	2	2	2	2	2	1	1	15	0	2	2	2	1	2	2
2	1	72	3	6	0	1	17		2	1	1	1	1	2	2	1	2						2	2	2	2	2	2	2	1	5	0	2	2	1	1	2	2
2	1	72	2	3	2	1	4.7		2	1	2	1	2	2	2	2	2	2					1	2	2	2	2	2	1	2			2	2	2	1	2	2
2	2	70	3	4	1	1	0.3		2	1	1	1	2	2	2	2	2	2					2	1	2	2	2	2	2	1	10	0	2	2	2	1	2	2
2	1	70	6	11		1	17.3		2	1	1	2	1	2	2	2	2	1	2	1		5	2	2	2	2	2	2	1	1	60		1	2	2	1	2	2
2	2	72				2				1		1	1	2	2	2	2												1	1	15	5	2	2	2	1	1
2	1	70	2	4		1	0.4			2	2	2	1	2	2	2	2	2					2	2	2	2	2	2	2	1	5	5	2	2	1	1	2	2
2	2	71	2	3	1	1	2.5		2		2	1	2	2	2	2	2						2	2	2	2	2	2	1	2			2	2	2	1	2	2
2	2	71	5	9	9	2			2	2	1	2	2	2	1	1	2	2					2	2	2	2	2	1	1	2			1	2	2	1	1	2
2	2	71	4		0	1	180		2	1	1	1	2	2	2	2	2	2											1	2			1	2	2		2	2
2	1	71	2	3	2	1	5.2			1		1	2	2	2	2	2	2					2	2	2	2	2	2	2	2			2	2	2	1	2	2
2	2	72	2	3	0	1	16.9		2	1	1	1	1	2	2	2	2						2	2	2	2	2	2	1	1	15	15	2	2	2	1	2	2
2	1	70	3	3	3	1	23		2	1	1	1	2	2	2	2	2	2					2	2	2	2	2	2	1	2			1	2	2	1	2	2
2	2	70	2	3	6	1	6.1		2	1		1	2	2	2	2	2	2					2	2	2	2	2	2	1	2			1	2	2	1	2	2
2	2	72	3	4	3	1	13.9					2	1	2	2	2	2	2					2	2	2	2	2	2	1	1	50	50	1	2	2	2	2	2
2	2	69	2	2	0	2			2	1	2	1	2	2	2	2	2	2					2	1	2	2	2	2	1	2			2	2	2	1	2	2
2	2	72	2	2	0	1	7.5		2		2	1	2	2	2	2	2						2	2	2	2	2	2	1	1	10	10	2	2	2	1	2	2
2	2	70	4	12	0	2		70.5	2	1	1	2	2	2	2	1	2	2					2	2	2	2	2	2	1	1	30	5	1	2	2	2	1	2
2	2	70	6	7	0	1	25			1		1	2	2	2	2	2	2					2	2	2	2	2	2	1	1	10	4	1	2	1	2	2	2
2	2	70	3	4		1	480		2	1		1	2	1	2	1	2	1		1	1	4	2	2	2	2	2	2	1	1	60	10	1	2	2	1	2	2
2	2	68	5	18		2			2	1	1	1	1	1	1	1	1	2					2	2	1	2	2	2	1	2			1	2	2	2	1	2
2	2	69	2	1	1	2			2	1	1	1	2	2	2	2	2	2					2	2	2	2	2	2	1	2			2	2	2	1	2	2
2	2	66	3	6	2	1	5.2		2		1	1	2	2	2	2	2	1	1	1	1		2	2	2	2	2	2	1	1	10	5	1	2	1	1	2	2
2	1	71	6	7	1	1	63.2		1	1	1	2	2	2	1	2	2	2					1	2	2	2	2	2	1	1	20		1	2	1	1	2	2
2	2	71	3	8	4	1	3.3		2		1	1	2	2	2	2	2	2					2	2	2	2	2	2	1	2			1	2	2	1	2	2
2	1	70	5	8	0	1	39.6		2	1	1	1	2	2	1	1	2	2					2	2	2	2	2	2	1	2			1	2	2	1	2	2
2	1	70	2			1	3.9		2	1		1	2	2	2	2	2	2					2	2	2	2	2	2	1	2			2	2	2	1	2	2
2	2	71	3	6	1	1	6		2	1	1	1	2	2	2	1	2	2					2	2	2	2	2	2	1	2			1	2	2	1	1	2
2	1	70	3	3	0	1	15		2	1	1	1	1	2	2	1	2	2					2	2	2	2	2	2	1	1	20	2	1	2	1	1	2	2
2	1	68	9			1	21		2			1	1	2	1	1	1	1	2	3			2	2	2	2	2	2	2	2			2	2	2	1	2	1
2	1	70	3	3		1	79.2		2			2	2	2	1	1	2	1	1	1	2	4	2	2	2	2	2	2	1	1	20		2	1	2	1	2	1
2	1	70	2	3	1	1	32		2	1	1	1	2	2	2	2	2	2					2	2	2	2	2	2	1	1	15	12.5	2	1	2	1	1	2
2	1	70	2	6	2	1	18		2	1	1	1	1	2	2	2	2	2					2	2	2	2	2	2	1	2			1	2	2	1	2	2
2	1	67	3	7	2	1	70		2	1	1	1	2	2	2	2	2	2					2	2	2	2	2	2	1	1	30	10	1	2	2	2	2	2
2	2	71	2	2	0	1	13		2	1	2	1	1	2	2	2	2	1	1	1	3	3	2	2	2	2	2	2	1	1	25	5	1	2	2	1	1	2
2	1	70	2	2	0	1	22		2		1	1	1	2	2	2	2	1	2	3			2	2	2	2	2	2	1	2			2	2	2	1	2	2
2	2	71	2	3	3	1	18		2	1	1	1	2	2	2	2	2	1	2	1	1	2							1	1	20	7.5	2	2	2	1	2	2
2	1	70	4	6	0	1	14		2		1	1	1	2	2	2	2	2					2	2	2	2	2	2	1	2			1	2	2	1	2	2
2	1	71	2	3	0	1	14.3		2		2	1	2	2	2	2	2	1	2	1	1		2	2	2	2	2	2	1	2			1	2	2	1	2	2
2	1	68	4			2			2	1	2	1	1	2	1	2	2	2					2	2	2	2	2	2	1	1	25	25	2	2	2	1	2	2
2	1	69	5			1	100		2	1		2	2	2	1	2	2						2	2	2	2	2	2	2	1	25	0	1	2	2	1	1
2	1	70	2	4	3	1	1.8		2	1	1	2	1	2	2	2	2	2					2	2	2	2	2	2	1	1	10	8	2	2	1	1	2	2
2	1	70	2	3	3	1	15.1			1	1	1	2	2	2	2	2	2											1	2			2	2	2	1	2	2
2	1	69	3	5	0	1	140		2	1	1	2	1	2	2	2	2	1	1	1	2	2	2	2	2	2	2	2	1	1	10	5	1	2	2	1	2	2
2	2	70	3	0	0	2			1		1	2	2	2	2	1	2	2					2	2	2	2	2	2	2	2			2	2	2	1	2	2
2	2	70	2	4	3	1	92		2		1	1	1	2	2	2	2	2					2	2	2	2	2	2	1	1	15	10	1	2	1	1	2	2
2	1	69	3	4	2	1	0.4		2		1	1	1	2	2	2	2	2					2	2	2	2	2	2	1	2			1	2	2	1	2	2
2	1	69	2	6	1	1	14		2	1		1	2	2	2	2	2	2					2	2	2	2	2	2	1	2			1	2	2	1	2	2
2	1	67	3	4	3	1	0.4		2	1	2	2	1	2	2	2	2	2					2			2	2	2	1	1	2.5	0	2	2	1	1	2	2
2	2	69	3	3	3	1	1.2		2	1	1	1	2	2	2	2	2	2					2	2	2	2	2	2	2	2			1	2	2	1	2	2
2	2	69	2	5	3	1	13.7		2	1	2	1	1	2	2	2	2	2					2	1	2	2	2	2	1	2			2	2	2	1	2	2
2	1	69	3			1	11		2	1	1	1	2	2	2	2	2	2					2	2	2	2	2	2	1	1	24		2	2	2	1	2	2
2	1	65	3		8	1	31.6					1	1	2	2	2	2	2					2	2	2	2	2	2	1	1	10	7	1	2	1	2	2	2
2	1	70	3	6	2	1	21		2	1	2	2	1	2	2	2	2	2					2	2	2	2	2	2	1	1	10	10	1	2	1	1	2	2
2	2	68	2			1	3.3		2	1		1	1	2	2	2	2	1	2	1			2	2	2	2	2	2	1	1	50		1	2	2	1	2	2
2	1	69	6	7	1	1	68		2	1	1	1	2	2	1	2	2	1	1	3			2	2	2	2	2	2	1	2			1	2	2	2	1	2
2	1	67	3	8		1	82		2	1	1	2	2	2	2	2	2	2					2	2	2	2	2	2	1	1	15		1	2	2	1	1	2
2	1	70	4	3	2	1	3.3		2	1	1	1	2	2	2	2	2	2					2	2	2	2	2	2	1	2			2	2	2	1	2	2
2	2	41	2		6	1	0.9		2	1		1	2	2	2	2	2	1											1	1		5	1	2	2	1	2	2
2	2	70	3			1	48		2	1	1	1	2	2	2	2	2	2					2	2	2	2	2	2	1	2			2	2	2	1	2	2
2	1	70	8	24	1	1	120		2	1	1	2	2	2	1	1	1	2					2	2	2	2	2	2	1	1	50		2	2	2	1	1	1
2	1	69	3	7	3	1	98		2		1	1	1	2	2	2	2	1	1	1	1	4	2	2	2	2	2	2	2	1	40	9	1	2	2	1	2	2
2	2	63	3	4	0	1	96.8		2	1	1	1	2	2	2	1	2	1	1	1	1	3	2	2	2	2	2	2	1	1	20	4	1	2	2	1	2	2
2	1	69	4	4	2	1	1.5			1	1	1	1	2	2	2	2						2	2	2	2	2	2	2	1	10	3	1	2	1	2	2	2
2	1	68	2	3	1	1	0.7		2		2	1	1	2	2	2	2	2					2	2	2	2	2	2	1	2			2	2	2	1	2	2
2	2	70	3	6	5	1	330		2		2	2	2	2	2	1	2	2		1	4	3	2	2	2	2	2	2	1	1	20	20	1	2	2	1	1	2
2	1	70	2	4	0	1	13.9		2	1	1	1	1	2	2	2	2	2					2	2	2	2	2	2	1	1	20	15	2	2	2	1	2	2
2	2	69	2			1	0.3				2	2	2	2	2	2	2	2					2	1	2	2	2	2	1	2			2	2	2	1	2	2
2	1	65	2	6	0	2						1	1	2	2	2	2	2					2	2	2	2	2	2	2	1	10	0	2	2	2	1	2	2
2	1	70	8			2		37.5				2	2	2	2	2	1	2					2	2	2	2	2	2	2	2			2	2	2	1	2	2
2	1	68	2	3	1	1	21		2		1	1	1	2	2	2	2	2					2	2	2	2	2	2	1	2			2	2	2	1	2	2
2	1	68	2	3	0	1	33		2			2	1	2	2	2	2	2					2	2	2	2	2	2	1	2			2	2	2	1	2	2
2	2	70	5	9	3	1	42			1	1	1	2	2	2	1	2	1	1	1	1		2	2	2	2	2	2	2	1	15	5	2	2	2	1	2	2
2	1	70										1	2	2	2	2	2																2	2
2	2	68	3	4	0	1	7		2	1	1	1	1	2	2	2	2	2					2	2	2	2	2	2	1	2			2	2	1	1	2	2
2	1	68	6	6	3	1	6.3		2	1	1	2	1	2	2	2	2	2					2	2	2	2	2	2	1	1	30	17	1	2	2	1	2	2
2	1	69	2	2	1	1	25		2		1	2	1	2	2	2	2	2					2	2	2	2	2	2	1	2			2	2	2	1	2	2
2	1	69	2	1	1	1	9.3					2	1	2	2	2	2	2					2	2	2	2	2	2	1	1	20	5	2	2	2	1	2	2
2	1	66				1	14					1	2	2	2	2	2																2	2
2	2	69	2	3	0	1	14.5		2			1	1	2	2	2	2						2	2	2	2	2	2	1	1	10	7.5	2	2	2	1	2	2
2	2	70	2			1	7.1		2	1	2	1	2	2	2	2	2	2					2			2	2	2	2	2			2	2	2	1	2	2
2	2	63	2	2	0	1	136		2	1	1	1	1	2	2	2	2	2					2	2	2	2	2	2	1	1	50	0	2	2	2	1	2	2
2	2	69	2	1	0	1	9.6					1	1	2	2	2	2	2					2	2	2	2	2	2	1	2	60	60	2	2	2	1	2	2
2	2	67	2	4	4	2			2	1	2	1	2	2	2	2	2	2					2	2	2	2	2	2	1	1	10	0	2	2	2	1	2	2
2	2	68	5		1	1	36		2			2	2	2	2	1	2	1	1	1			2	2	2	2	2	2	1	1	5	5	1	2	1	2	1	2
2	1	70	4	13	4	1	45		2	1	1	1	2	2	2	2	2						2	2	2	2	2	2	1	1	10	9	1	2	2	1	2
2	1	70	2	6	2	2			2	1	2	2	1	2	2	2	2	2					2	2	2	2	2	2	1	2			2	2	2	1	2	2
2	1	70	9	24	1	2		150	2	1	1	2	2	2	1	1	2	2					2	2	2	2	2	2	1	1	50	20	2	2	1	2	1	1
2	2	70	6	7	7	1	16.1		2	1	1	1	2	2	2	2	2	2					2	2	2	2	2	2	1	1	20	15	1	2	2	1	1	2
2	1	69	3			1	21.4		2	1	1	1	1	2	2	2	2	2					2	2	2	2	2	2	1	1	20	8	2	2	1	1	2	2
2	1	70	5	10	4	1	18		2		1	1	2	2	2	2	2	2					2	2	2	2	2	2	1	1	10	9	1	2	2	1	1
2	2	64	2	3	3	1	4.9		2	1		1	2	2	2	2	2	2					2	2	2	2	2	2	1	2			1	2	2	1	2	2
2	1	70	4	7	5	1	49.3		2		1	1	1	2	2	2	2	2					2	2	2	2	2	2	1	1	5	1	1	2	2	1	1	2
2	1	68	5			1	8.3				1	2	1	2	2	2	2	1	2	1			2	2	2	2	2	2	1	1	60	7	2	2	2	1	2
2	1	68	2	3	0	1	11.9		1	1	1	1	1	2	2	2	2	2											1	2			2	2	2	1	2	2
2	2	68	1	0		1	11.8		2			2	2	2	2	2	2	1	1	1	2	3	2	2	2	2	2	2	2	2			2	2	2	1	2	2
2	1	70	9	21	2	1	120		2		1	2	2	2	2	1	2	1	1	1	2		2	2	2	2	2	2	1	1	50	15	1	2	1	2	2	1
2	2	64	3	1	0	1	1000		2		1	2	2	2	2	1	2	2					2	2	2	2	2	2	1	1	5	5	2	2	2	1	2	2
2	1	68	2	3	3	1	0.6		2		2	1	2	2	2	2	2	2					2	2	2	2	2	2	1	2			2	2	2	1	2	2
2	2	68	2	3	0	1	18		2		2	1	2	2	2	2	2	2					2	2	2	2	2	2	1	2			2	2	2	1	2	2
2	2	64	2			1	150		2	1	1	1	1	2	2	2	2	2											1	2			1	2	2	1	2	2
2	1	68	6	6	2	1	13		2		1	2	2	2	2	1	2	2					2	2	2	2	2	2	2	1	10	10	2	2	2	1	1	2
2	1	68	3	4	4	1	8.1		2	1	1	1	1	2	2	2	2	2					2	2	2	2	2	2	2	2			1	2	2	1	2
2	1	68	2			1	9.7		2	1		2	1	2	2	2	2	1	1			1	2	2	2	2	2	2	1	1	30		1	2	2	1	2	2
2	1	67	3		0	1	84.1		2	1	2	1	2	2	2	2	2	1	2	1	2	4	2	2	2	2	2	2	1	1	25	8	1	2	2	1	1	2
2	2	67	9	21	21	1	6.3			1		1	2	2	2	2	2	2					2	2	1	2	2	2	1	1		10	2	2	1	1	1	1
2	2	67	2	3	0	1	9.3		2			1	2	2	2	2	2	1	1	1	3		2	2	2	2	2	2	1	1	20	1	1	2	2	1	2	2
2	2	67	3	4	0	1	130		2	1	1	1	2	2	2	1	2	1					2	2	2	2	2	2	2	1	30	5	2	2	1	1	2	2
2	1	68	3	7	6	1	192.6		2	1	1	1	2	2	2	1	2						2	2	2	2	2	2	1	2			1	2	2	1	1	2
2	2	67	2		0	1	4.4		2			1	2	2	2	2	2	2					1	1	2	2	2	2	1	2			1	2	2	1	2	2
2	2	68	2	3	1	1	8.4		2	1	2	1	2	2	2	2	2						2	2	2	2	2	2	1	1	20	10	1	2	2	1	2	2
2	1	70	4	7	0	1	32		2		1	1	1	2	2	2	1						2	2	2	2	2	2	1	2			1	2	2	1	1	2
2	1	68	2			1	2.3		2	1		2	1	2	2	2	2	1	1	1	4	4							2	1	5	5	2	2	2	1	2	2
2	1	59	4	7	0	1	54		2		1	1	2	2	2	2	2	2					2	1	2	2	2	2	1	1	15	12.5	2	2	2	1	2	2
2	1	69	3	3	1	2			2	1	2	1	2	2	2	1	2	2											2	1	30	12	2	2	1	1	2	2
2	2	68	3	8	8	1	11.1		2	1	1	1	2	2	2	2	2	1	1	1	1	1	2	2	2	2	2	2	1	1	25	3	1	2	2	1	2	2
2	1	67	3	10		2			2	1		1	1	2	2	2	2						2	2	2	2	2	2	1	2			2	2	2	1	2	2
2	2	68	2	4	0	1	51.2		2	1	1	1	2	2	2	2	2	2					2	2	2	2	2	2	1	1	20	8	2	2	2	1	2	2
2	2	67	6		6	1	39		2	1	1	2	1	2	2	1	2	2					2	2	2	2	2	2	2	2			1	2	2	1	2	2
2	1	68	3	7	3	1	253		2	1	1	1	1	2	2	2	2	2					2	2	2	2	2	2	1	1	20	0.25	1	2	2	1	2	2
2	2	67	2			1	2.1		2	1	1	1	2	2	2	2	2						2	2	2	2	2	2	1	1	20	5	1	2	1	1	2	2
2	2	70	2	3	1	1	175		2	1	1	1	1	2	2	2	2	1	1	1	2	3	2	2	2	2	2	2	2	1	60	10	1	2	2	1	2	2
2	2	48	2		0	1	290		2			1	2	2	2	2	2	2					1	2	2	2	2	2	2	2			2	2	2	1	2	2
2	1	68	9	20	5	2		0.84	2	2	2	1	2	2	2	2	2	2					2	2	2	2	2	2	2	1	30	5	1	2	2	2	1	1
2	2	68	9	22	0	1	24			1	2	1	1	2	1	1	1	1	1	3			2	2	2	2	2	2	2	1	45	10	2	2	2	2	2	1
2	1	66	5	11	1	1	12.1		2	1	2	1	1	2	1	1	2	2					2	2	2	2	2	2	1	1	60	5	1	2	1	2	2	2
2	1	69	5		4	1	3.1		2	1	1	1	1	2	2	2	2	1	1	1	2	1	2	2	2	2	2	2	1	1	30	8	1	2	2	1	2	2
2	1	67	4	7	4	1	43		2		1	2	2	2	2	2	2	2					2	2	2	2	2	2	1	1	5		2	2	2	1	2	2
2	2	69	9	23	10	1	7.9				2	1	2	2	1	1	2	2					2	2	2	2	2	2	2	1	40	20	1	2	1	2	1	1
2	2	68	2	3	1	1	5.8		2		2	1	2	2	2	2	2	2					2	2	2	2	2	2	1	2			1	2	2	1	2	2
2	2	59	5	7	1	1	50			1	1	2	2	2	2	1	2	1	1	1	4		2	2	2	2	2	2	1	1	20	2.5	2	2	2	2	2
2	2	67	3	8	4	1	14		2	1	1	1	1	2	2	2	2	2					2	2	2	2	2	2	1	1	50	0	1	2	2	1	2	2
2	2	67	2			1	5.3		2	1	1	1	2	2	2	2	2	1	1	1	1	1	2	2	2	2	2	2	1	2			2	2	2	1	2	2
2	1	66	4	6	0	1	79.2		2			1	1	2	2	2	2	1	1	1	4	4	2	2	2	2	2	2	1	1	5	5	2	2	2	1	1	2
2	2	69	2	2	2	1	5.3		2			2	1	2	2	2	2						2	2	2	2	2	2	2	1	15	15	2	2	2	1	2	2
2	1	69	2	3	0	1	10.6		2		1	2	1	2	2	2	2	2					2	2	2	2	2	2	1	1	10	7	1	2	2	1	2	2
2	1	69	2	2	1	1	12		2		1	2	1	2	2	2	2	2					2	2	2	2	2	2	2	2			2	2	2	1	2	2
2	1	68	2	3	0	1	6.9		2	1		2	1	2	2	2	2	2					2	2	2	2	2	2	1	2			1	2	2	1	2	2
2	2	68				1	19		2	1	1	1	1	2	2	2	2	2					2	1	2	2	2	2	1	1	10	8	1	2	2	1	2	2
2	1	64	2			1	1.4		2	1		1	1	2	2	2	2	2					2	2	2	2	2	2	1	2			2	2	2	1	2	2
2	1	69	3	5	1	1	35		2	1	1	2	1	2	2	1	2												2	1	35	5	1	2	2	1	2	2
2	1	62	8	19	10	1	151					2	1	2	2	2	2	2					2	2	2	2	2	2	1	1	10		2	2	2	1	1	1
2	1	66	2	3		1	0.7			1		1	2	2	2	2	2	1	1	1	3	4	2	2	2	2	2	2	1	1	15	3	2	2	2	1	2	2
2	1	66	2	4	0	1	9.2		2	1	2	1	2	2	2	2	2	2					2	2	2	2	2	2	2	1		5	1	2	2	1	2	2
2	2	68	2	5		2			2	1		1	1	2	2	2	2	2					2	1	2	2	2	2	1	2			2	2	2	1	2	2
2	2	68	6	15	0	1	4.5		2			1	2	2	2	1	2	1	1	1	1	3	2	2	2	2	2	2	1	1	10	0	1	2	2	1	2	1
2	1	68	3		4	1	65.3		2	1	1	1	2	2	2	2	2	1	2	3			2	2	2	2	2	2	1	1	70	10	1	2	2	1	2	2
2	1	66	2	4	0	1	1.7		2		2	2	1	2	2	2	2	1	1	1	1	4	2	2	2	2	2	2	2	2			2	2	2	1	2	2
2	2	67	5	8		1	280		2	1	1	2	2	2	2	1	2	2					2	2	2	2	2	2	1	1	20		1	2	2	1	1	2
2	2	54	3			1	0.3		2	1	1	1	2	2	2	2	2	2					2	2	2	2	2	2	1	1			2	2	2	1	2	2
2	1	67	2	3	0	1	1.5		2			2	1	2	2	2	2	2					2	2	2	2	2	2	1	2			2	2	2	1	2	2
2	1	67	2	3	1	1	14.3		2	1		1	2	2	2	2	2	2					2	2	2	2	2	2	1	2			2	1	1	1	2	2
2	2	66	2	2		2			2	1		1	2	2	2	2	2	2											1	2			2	2	2	1	2	2
2	1	67	2	6	6	1	0.6			1	2	1	1	2	2	2	2	2					2	1	2	2	2	2	1	1		8	1	2	2	1	2	2
2	2	66	6	9	3	1	73		2	1	1	2	2	2	2	1	2	1	1	1	2	5	2	2	2	2	2	2	1	1	10	7	1	2	2	1	1	2
2	1	68	5	7		1	63				2	2	2	2	2	1	2	2					2	2	2	2	2	2	1	1	10	10	2	2	1	2	2	2
2	2	62	4		9	2		17.2	2	1		1	1	2	1	2	2	2					2	2	2	2	2	2	2	1	20	3	1	2	2	1	2	2
2	1	64	4	5	1	1	100		2	1	1	2	2	2	1	2	2	1	1	1	2		2	2	2	2	2	2	1	2			1	2	2	1	2	2
2	2	67	3	1		1	0.7		2			2	2	2	2	1	2	2			2		2	2	2	2	2	2	2	2			2	2	2	1	2	2
2	1	63	3	6	0	1	34		2	1	1	1	1	2	2	2	2	2					2	2	2	2	2	2	2	1	20	0	1	2	2	1	2	2
2	1	67	2	1	1	2				1	2	1	2	2	2	2	2	2					2	2	2	2	2	2	1	2			2	2	1	1	2	2
2	1	65	2	6	6	1	0.9		2	1		1	1	2	2	2	2	2					2	2	2	2	2	2	1	1	20	1.25	2	2	2	1	2	2
2	2	65	6	7	3	2			2	1	2	2	2	2	2	2	2	2					2	2	2	2	2	2	1	1	20	5	1	2	2	2	1	2
2	2	69	2	3	1	1	1.6		2	1	2	1	2	2	2	2	2	2					2	2	2	2	2	2	1	1	30	0	1	2	2	1	2	2
2	1	68	4	5	0	1	74.1					1	2	2	2	1	2	2					2	2	2	2	2	2	1	2			2	2	2	1	2	2
2	1	65	2	4	0	1	0.4		2			1	1	2	2	2	2						2	2	1	2	2	2	2	2			2	2	2	1	2	2
2	2	67	1	0	0	1	32		2	2	2	2	2	2	2	1	2	1	1	1	2	5	2	2	2	2	2	2	2	2			2	2	2	1	2	2
2	2	68	2	3	0	1	8.6		2			1	1	2	2	2	2						2	2	2	2	2	2	1	1	15	7.5	2	2	2	1	2	2
2	1	68	2	2	1	2			2		1	2	1	2	2	2	2	2					2	2	2	2	2	2	1	2			2	2	2	1	2	2
2	2	69	2	3	1	1	29			1	2	1	2	2	2	2	2	1	1	1	1	4	2	2	2	2	2	2	1	1	20	20	2	2	2	1	2	2
2	1	68	2	3	3	1	43		2		2	1	2	2	2	2	2	1	1	1	1	2	2	2	2	2	2	2	1	1	10	10	2	2	1	1	2	2
2	2	67	5	5	5	1	200		2		1	1	2	2	2	2	2	1	1	1			2	2	1	2	2	2	2	1	20	20	1	2	2	1	2	2
2	2	67	2	3	2	1	3.4		2			1	2	2	2	2	2	2					2	2	2	2	2	2	1	2			2	2	2	1	2	2
2	1	68	5	9	0	1	17		2		1	1	2	2	2	2	2	2					2	1	2	2	2	2	1	1	12.5	9	1	2	2	1	1	2
2	1	65	5	7	7	1	4.4		2	1	1	1	1	2	2	2	2	2					2	2	2	2	2	2	2	1	15	15	1	2	2	1	1	2
2	1	66	6	14	0	1	50		2	1	2	1	1	2	2	2	2	2					2	2	2	2	2	2	1	1	30	5	2	2	1	2	2	2
2	2	66	3	4	4	1	4.8		2	1	1	1	1	2	2	2	2	1	1				2	2	2	2	2	2	1	1	10	5	2	2	2	1	2	2
2	1	67	3	5	5	1	120		2	1	1	1	2	2	2	2	2	1	2				2	2	2	2	2	2	1	1	10	10	1	2	2	1	2	2
2	1	65	2	6	1	1	19		2		1	1	2	2	2	2	2	2					2	2	2	2	2	2	1	1	5	0	1	2	1	1	2	2
2	1	67	2	4	0	1	2.5		2	1	1	1	2	2	2	2	2						2	2	2	2	2	2	2	1	30	5	1	2	2	1	2	2
2	1	66	1	0		1	3		2			2	2	2	2	2	2	1		1	4	3	2	2	2	2	2	2	2	2			2	2	2	1	2	2
2	1	67	2	6	2	1	3.6		2	2	2	1	1	2	2	2	2						2	2	2	2	2	2	1	1	5	5	2	2	1	1	2	2
2	2	65	3	5	5	2			2	1	1	1	2	2	2	2	2	2					2	2	2	2	2	2	1	1	10	5	2	2	2	1	2	2
2	2	66	9			2			2	1	1	2	2	2	2	2	1						2	2	2	2	2	2	1	1	40	5	1	2	1		2	1
2	1	66	3	6	0	1	262		2	1	2	1	2	2	2	2	2	1	2				2	2	2	2	2	2	1	1	30	0	1	2	2	1	2	2
2	1	65	4	3	0	1	50		2	1	1	2	2	2	1	1	2	2					2	2	2	2	2	2	1	1	10	7.5	2	2	2	1	2	2
2	1	66	2	2	2	1	8.1		2	1	1	1	2	2	2	2	2	2					2	2	2	2	2	2	1	1	10	0	2	2	2	1	2	2
2	1	66	3	9	0	1	14.7		2	1	2	1	1	2		1	2	2					2	2	2	2	2	2	2	1	40	0	2	1	1	2	2	2
2	1	66	4	10	3	1	5.7		2		2	1	1	2	1	2	2	1	1	1	3	4	2	1	2	2	2	2	1	1	10	10	1	2	2	1	1	2
2	2	65	4	7	4	1	9		2	1		1	1	2	2	1	2	1	1	1	1	3	2	2	2	2	2	2	1	1	9	4	2	1	2	1	2	2
2	1	66	2	4	2	1	19		2		2	1	1	2	2	2	2	2					2	2	2	2	2	2	1	1	10	9	1	2	2	1	2	2
2	1	67	3			1	26		2		2	1	1	2	2	1	2	1	1	1	1	2	2	2	2	2	2	2	1	2			2	2	2	1	2	2
2	1	65	4	9	9	1	1.9		2	1	1	2	1	2	1	2	2	2					2	2	2	2	2	2	1	1	20	18	2	2	1	1	1	2
2	1	66	2	2	1	1	87		2	1	2	1	2	2	2	2	2	2					2	2	2	2	2	2	1	2			2	2	2	1	2	2
2	2	65	6	14	0	1	64.5		2	1	1	1	2	2	2	1	2	1		1	4	5	2	2	2	2	2	2	2	1	5	5	1	2	2	1	1	2
2	2	45	3			1	10.1		2		1	2	2	2	2	1	2	1	1	1			2	2	2	2	2	2	2	1	30	5	2	2	2	1	2
2	1	58	9	17		1	81		2	1	1	1	1	1	2	1	2	2					2	2	2	2	2	2	1	1	30	0	1	2	1		1	1
2	1	66	2	2	0	1	220		2			1	1	2	2	2	2	1	2	3			2	2	2	2	2	2	1	1	10	8	1	2	2	1	2	2
2	1	65	3	4	1	1	10		2		1	1	2	2	2	2	2	2					2	2	2	2	2	2	1	1	10	5	2	2	1	1	2	2
2	2	22	3	8	0	1	0.8		2	1	2	1	1	2	2	1	2	2					2	2	2	2	2	2	1	1	35	10	1	2	1	1	2	2
2	2	64	9			1	68					1	2	2	1	1	2	2															2	2
2	1	67	3	6	1	1	2.1		2	1	2	1	2	2	2	2	2	2					2	1	2	2	2	2	2	1	30	12.5	1	2	2	1	2	2
2	1	64	3	6		1	208		2	1	1	1	1	2	2	2	2	2					1	2	2	2	2	2	1	1	7.5	2.5	2	1	1	2	2	2
2	2	64	2	3	1	1	0.4		2	2		1	2	2	2	2	2	2					2	2	2	2	2	2	1	2			1	2	2	1	2	2
2	2	54	3		1	1	0.8		2			1	1	2	2	2	2	2											1	1	25		1	2	2	1	2	2
2	1	66	2	3		1						1	2	2	2	2	2	2											1	1			2	2	2	1	2	2
2	2	63	9	24	1	1	77		2	1	1	1	2	2	2	2	2	1	1	1	2	4	2	2	2	2	2	2	1	1	40	7	2	2	1	2	1	1
2	2	65	3	3	3	1	0.7		2	1	2	1	1	2	2	2	2	2					2	2	2	2	2	2	2	1	10	1	1	2	2	1	2	2
2	2	66	4	7	0	1	28		2	1	1	1	2	2	2	2	2	1	1	1	2	4	2	2	2	2	2	2	1	1	20	7.5	1	2	1	1	1	2
2	2	64	3	6	0	1	530		2		2	2	1	2	2	1	2	1	2	3	1		1	2	2	2	2	2	1	2			2	2	2	1	2	2
2	2	65	2	3	1	2			2	1	2	1	2	2	2	2	2	2					2	2	2	2	2	2	1	2			2	2	1	1	2	2
2	1	66	3	2	0	1	57.8		2		1	1	2	2	2	2	2	2					2	2	2	2	2	2	1	1	60	21.25	2	2	2	1	2	2
2	1	63	4	6		1	14.2		2	1	1	1	1	2	1	2	2						2	2	2	2	2	2	1	1	5	5	1	2	2	1	2	2
2	1	65	3		1	1	13.2		2	1	1	1	2	2	2	2	2	2					2	2	2	2	2	2	1	1	5	5	2	2	2	1	2	2
2	2	65	3	6	4	1	180		2		1	1	1	2	2	2	2	1	2	1	2	5	2	2	2	2	2	2	1	2			2	2	1	1	2	2
2	2	66	4	6	2	1	115.7		2	1	1	2	2	2	2	1	2	1		1	1	3	2	2	2	2	2	2	1	1	20	17.5	1	2	2	1	1	2
2	1	61	2	6	4	1	0.3		2	1	2	1	2	2	2	2	2	2					2	2	2	2	2	2	1	1	5	2.5	2	2	2	1	2	2
2	2	65	9			1	69					1	2	2	2	2	2	1	1	1	2	4	2	2	1	2	2	2	2	1			2	2	2	1	2	1
2	2	64	9	24	0	2		62.04	2		1	1	1	2	2	2	2	2					2	2	2	2	2	2	2	1	50		1	2	1	1	1	1
2	1	63	2	2	1	1	2.8		2	1	2	1	2	2	2	2	2	2					2	2	2	2	2	2	1	2			2	2	2	1	2	2
2	1	60	3	5	0	1	510		2	1	2	2	1	2	1	1	2	1	1	1		1							1	1	25	0	1	2	2	1	2	2
2	1	49	4		4	1	150		2			2	2	2	2	2	2	1	1	1			1	2	2	2	2	2	1	2			2	2	2	1	2	2
2	1	60	4	5	0	1	123		2			1	1	2	2	2	2	2					2	2	2	2	2	2	1	1	30	0	1	2	1	1	2	2
2	2	65	2	1	0	1	17		2	1	2	2	1	2	2	2	2	2					2	2	2	2	2	2	1	1	5		2	2	2	1	2	2
2	2	64	3	7	5	1	23.4		2		1	1	2	2	2	1	2	1	1	1	5	4	2	2	2	2	2	2	2	2			1	2	2	1	2	2
2	1	65	2	6	4	1	7.4		2	1	2	1	2	2	2	2	2	2					2	2	1	2	2	2	1	1	20	5	1	2	1	1	2	2
2	2	66	3	4	4	1	37		2		1	1	2	2	1	2	2	1	1			3	2	2	2	2	2	2	1	1	5	5	2	2	2	1	1	2
2	1	65	2	6		1	5.9		2	1	2	1	1	2	2	2	2	2					2	2	2	2	2	2	1	2			1	2	2	1	2	2
2	2	66	4	7	0	1	101		2		1	1	1	2	1	2	2	1	1	1	3	5	2	2	2	2	2	2	2	1	30	12	1	2	2	1	1	2
2	1	65	4	7	2	1	18.4		2	1	1	1	2	2	2	2	2	2					2	2	2	2	2	2	1	1	10	5	1	2	2	1	2	2
2	1	65	2	3	2	1	71		2	1	1	1	2	2	2	2	2	2					2	2	2	2	2	2	1	2			2	2	2	1	2	2
2	1	64	3	6	1	1	220		2	1	1	2	1	2	2	2	2	1	1				2	2	2	2	2	2	2	1	15	5	1	2	2	1	1
2	2	65	2	3	0	1	0.6		2	1	1	1	2	2	2	2	2	2					2	2	2	2	2	2	2	1	60	0	2	2	2	1	2	2
2	2	65	2	1	0	1	4.4		2	1	2	2	1	2	2	2	2	2					2	2	2	2	2	2	1	2			2	2	2	1	2	2
2	2	64	2	2	0	1	14		2	1	2	1	2	2	2	2	2	1	1	1	1	2	2	2	2	2	2	2	2	1	40	2	1	2	2	1	2	2
2	1	64	2	4	1	1	35.2		2	1	1	1	1	2	2	2	2	2					2	2	2	2	2	2	1	2			1	2	2	1	2	2
2	2	64	3	3	0	1	178		2	1	1	2	2	2	2	1	2	1	1	1	2	3	2	2	2	2	2	2	1	1	30	2.5	1	2	2	2	2	2
2	1	63	3		6	1	0.6		2	1	1	1	1	1	2	2	2	2					2	2	2	2	2	2	1	1	7.5	7.5	2	2	2	1	2	2
2	1	63	2	4	2	1	45		2	1		1	2	2	2	2	2	2											1	2			2	2	2	1	2	2
2	1	63	2	6	0	2			2	1	1	1	2	2	2	2	2	2					2	2	2	2	2	2	1	1	10	2.5	1	2	2	1	2	2
2	1	63	2	4	2	1	4.5			1		1	1	2	2	2	2	2											1	2			2	2	2	1	2	2
2	1	65	7	14	0	2			2	1	1	1	1	2	2	2	2	2					2	2	2	2	2	2	1	1	50	20	1	2	1	2	1	2
2	2	63	2	6	4	1	100		2		2	2	1	2	2	2	2	2					2	2	2	2	2	2	1	2			2	2	2	1	2	2
2	1	64	3	3	2	1	39.2		2	1	1	1	2	2	2	2	2	2					2	2	2	2	2	2	1	1	10	1	1	2	2	1	2	2
2	1	63	3	6	2	1	80			1	1	1	2	2	2	1	2	1	1	1	1	2	2	2	2	2	2	2	1	1	30	8.75	2	1	1	1	2	2
2	1	65	3	4	1	1	0.4		2	1	1	2	1	2	2	2	2	1	2	3			2	2	2	2	2	2	1	1	30	8	1	2	2	1	2	2
2	1	64	4		4	1	15		2	1	1	1	2	2	1	1	2	1	1	1	5	5	2	2	2	2	2	2	2	1	60	10	1	2	1	1	2	2
2	1	64	4	5		1	210		2	1	1	2	1	2	2	2	2	2					2	2	1	2	2	2	1	2			1	2	2	1	2	2
2	1	65	3	11	4	1	17		2	1	1	1	1	2	2	2	2	1	1	2									1	1	5	5	1	2	2	1	2	2
2	1	64	4	9	0	1	28		2	1	1	1	1	2	2	2	2	2					2	2	2	2	2	2	1	1	20	2	2	2	2	1	2	2
2	2	63	8	10	0	1	50.6		2	1	1	2	2	2	2	2	2	2					2	2	2	2	2	2	1	1	30	5	1	2	2	2	1	2
2	1	65	4	9	6	1	3.9		2		1	1	1	2	1	2	2	2					2	2	2	2	2	2	1	1	30	19	1	2	2	1	2	2
2	1	65	6	5	1	1	51			1	2	1	2	2	1	2	2	2					2	2	2	2	2	2	1	1		5	1	2	1	1	2	2
2	2	64	2	3	1	1	1.5		2		1	1	2	2	2	2	2	2					2	2	2	2	2	2	1	2			1	2	2	1	2	2
2	2	61	2	2	1	1	20		2			2	1	2	2	2	2	1	1	1	3	5	2	2	2	2	2	2	2	2			2	2	2	1	2	2
2	1	64	3			1	62		2	1	2	2	1	2	2	2	2	2					2	2	1	2	2	2	1	2			1	2	1	1	2	2
2	1	65	8	11		1	38		2	1	1	1	2	2	1	2	2	2					2	2	2	2	2	2	2	1	50		2	2	2	2	1	2
2	2	63	2	3	1	2			2	1	2	1	2	2	2	2	2	2					2	2	2	2	2	2	1	2			2	2	2	1	2	2
2	2	64	9	21	0	1	19		2		2	2	2	1	1	1	1	1	2	1	2	3	2	2	2	2	2	2	1	1	50		2	2	1	1	2	1
2	2	63	4		3	2			2	1	2	2	2	2	2	1	1	2					2	2	2	2	2	2	1	1	50	15	1	2	2	1	2	2
2	2	64	8	7	2	1	77		2	1		1	1	2	1	2	2	1	1	1	1	1	2	2	2	2	2	2	2	1	20	7.5	1	2	2	2	2	1
2	1	63	3	6	1	1	150		2	1	1	1	2	2	2	2	2	2					2	2	2	2	2	2	2	1	15	12	1	2	2	1	1	2
2	2	64	3	6	0	1	0.9		2	1	1	2	1	2	2	2	2	2					2	2	2	2	2	2	2	1	40	10	1	2	2	1	2	2
2	2	64	5	7	4	1	130		2	1	1	1	1	2	2	2	2	2					2	2	2	2	2	2	1	1	15		1	2	2	1	2	2
2	2	62	2	3	2	1	9.2		2		2	1	2	2	2	2	2	2					2	2	2	2	2	2	1	2			2	2	2	1	2	2
2	1	64	2	6	2	1	10.7		2		1	1	1	2	2	2	2	2					2	2	2	2	2	2	1	1	10	4	1	2	2	1	2	2
2	1	62	2	5	0	1	3.1		2	1	2	1	1	2	2	2	2	2					2				2	2	1	1	7.5	5	2	2	2	1	2	2
2	1	62	3	6	5	1	10		2	1	1	1	1	2	1	1	2	1	2	3			2	2	2	2	2	2	1	1	60	6	1	2	2	1	2	2
2	2	61	6	5		1	49		2		1	1	2	2	2	2	2	1	2	1	1	1	2	2	2	2	2	2	1	1	1000	20	1	2	1	1	2	2
2	1	63	5	12	6	1	1.7		2	1	1	2	1	2	2	1	2	1		2			2	2	2	2	2	2	1	1	50	15	1	2	2	1	2	2
2	2	62	3	5	2	1	22.4		2		1	1	2	2	2	2	2	1	1	1	1	3	2	2	2	2	2	2	1	2			1	2	2	1	1	2
2	1	64	3	3	2	1	16		2	1	1	2	2	2	2	1	2	2					2	2	2	2	2	2	1	1	15	5	2	2	2	1	2	2
2	2	63	3	8		1	13		2	1	1	1	2	2	2	2	2	1	1				2	2	2	2	2	2	1	1	15		2	2	2	1	2	2
2	2	63	2	4	1	1	17.6		2	1	1	1	2	2	2	2	2	1	1	1		5	2	2	2	2	2	2	1	2			1	2	2	1	2	2
2	1	63	2			1	77		2	1		2	1	2	2	2	2	2					2	2	2	2	2	2	1	2			2	2	2	1	2	2
2	1	63	3	4	1	2			2	1	1	1	2	2	2	2	2	2					2	2	2	2	2	2	2	1	30	5	2	2	2	1	2	2
2	1	61	2	3		1	20		2	1	2	1	2	2	2	2	2						2	2	2	2	2	2	1	2			2	2	2	1	2	2
2	1	61	2	3	1	1	8.1		2	1	1	1	2	2	2	2	2	2					2	2	2	2	2	2	1	1	10	5	2	2	2	1	2	2
2	2	63	2	3	1	1	8.9		2	1		1	2	2	2	2	2	2					2	2	2	2	2	2	1	2			1	2	2	1	2	2
2	2	62	4	7	0	1	51		2	1	1	1	2	1	1	1	2	1	1	3			2	1	1	2	2	2	2	1	25	1	2	2	2	1	2	2
2	1	63	4	7	3	1	57		2		1	1	1	2	2	2	2	1	1	1	2	5	2	2	2	2	2	2	1	1	10	7	1	2	2	1	2	2
2	1	58	6			1	2.6					2	2	2	2	2	1	1	1				2	2	2	2	2	2	2	1		10	2	2	2	1	1	1
2	1	61	3	5	5	1	13.7		2	1	1	1	1	2	2	2	2	2			3		1	2	2	2	2	2	1	1	22.5	5	2	2	2	1	2	2
2	2	61	6	8	2	1	170		2	1	1	1	1	2	2	2	2	2					2	2	2	2	2	2	1	1	20	13	2	2	2	2	2	2
2	2	62	2	2	0	1	9.1		2		1	1	1	2	2	2	2	2					2	2	2	2	2	2	1	1	10	5	2	2	2	1	2	2
2	1	62	2	2	0	1	9.7		2			1	2	2	2	2	2	2					2	2	2	2	2	2	1	2			2	2	2	1	2	2
2	2	60	9	23	0	1	230			1	1	1	2	2	2	2	2	1	1	1	2	3	2	2	2	2	2	2	1	1	20	9	2	1	2	1	1	1
2	1	61	4	13	10	1	0.5		2	1	2	2	2	2	1	2	1	2					2	2	2	2	2	2	2	1	15	0	2	2	2	1	1	2
2	1	62	2	1	0	1	1.7		2	1		1	1	2	2	2	2	1	1	1	1	2	2	2	2	2	2	2	1	1	10		1	2	2	1	2	2
2	1	57	4	6	2	1	9.7		2	1		1	2	2	2	2	2	1	2				2	2	2	2	2	2	1	1	35	10	2	2	2	1	2	2
2	1	60	2	3	2	1	23		2	1	1	2	1	2	2	2	2	2					2	2	2	2	2	2	1	1	10	5	2	2	1	1	2	2
2	2	60	3	4	1	1	31		2	1	2	1	1	2	2	1	2	1	1	1	2	2	2	2	2	2	2	2	1	2			2	2	2	1	2	2
2	1	63	4	8	6	1	94		2	1	1	1	2	2	2	2	2	1	2	1	2	4							1	2			2	2	2	1	2	2
2	1	63	4	4	0	1	0.4		2			1	2	2	1	2	2	2					2	2	2	2	2	2	1	1	5	5	1	2	2	1	2	2
2	1	62	8		4	1	18		2	1	1	1	1	2	2	2	2	1	2	1	1	4	2	2	2	2	2	2	1	1			1	2	1	1	1	2
2	1	63	2	6	4	1	9.9		2	1	2	1	1	2	2	2	2	2					2	2	2	2	2	2	2	1	10	4	2	2	1	1	2	2
2	1	61	2	4	5	1	112.1		2	1	1	1	2	2	2	2	2	2					2	2	2	2	2	2	1	2			1	2	1	1	2	2
2	1	61	4	6		1	46.4		2	1	1	1	2	2	2	2	2	1	2	1	2	4	2	2	2	2	2	2	1	1	15	12.5	2	1	2	1	2	2
2	1	60	3	7	2	1	28.1		2	1	1	2	1	2	2	2	2	1	1	3			2	2	2	2	2	2	2	1	50	15	2	2	2	1	2	2
2	2	56	5		1	1	8		2	1	1	1	2	2	2	2	2	1	1	1	1	2	2	2	2	2	2	2	1	2			2	2	2	1	2	2
2	1	55	2	6	3	1	450			1	1	1	1	2	2	2	2	1	1		1		2	2	2	2	2	2	2	1	30	5	1	2	1	1	2	2
2	1	61	3	2	1	2			2	1	1	1	2	1	2	2	2	2					2	2	2	2	2	2	1	1	15	0	2	2	2	1	2	2
2	2	62	9	24	0	2		26	2	1	2	2	2	2	1	2	2	2					2	2	2	2	2	2	2	1			2	2	1	1	1
2	2	61	2	1	1	1	0.3		2	1	2	2	1	2	2	2	2	1	2				2	2	2	2	2	2	2	2			2	2	2	1	2	2
2	1	62	2	2	2	1	18		2	1	2	1	2	2	2	2	2	2					2	2	2	2	2	2	1	2			2	2	2	1	2	2
2	2	59	3	8	1	1	7.5		2	1	2	1	2	2	2	2	2	2					2	2	2	2	2	2	1	1	30	5	1	2	2	1	2	2
2	1	61	2	3	0	1	40		2	1	2	1	2	2	2	2	2	2					2	2	2	2	2	2	2	1	10	10	2	2	2	1	2	2
2	2	61			2	1	3.5		2	1	2	1	1	2	2	2	2	1	1	1	3	2	2	2	2	2	2	2	1	1	20	5	1	2	2	1	2	2
2	1	59	3	6	2	1	67		2	1	2	1	2	2	2	2	2	1	1	1			2	2	2	2	2	2	1	1	25	5	2	2	2	1	2	2
2	1	56	4	10	2	1	12		2	1	1	1	1	2	1	2	2	2											1	2			1	2	2	1	2	2
2	1	61	2	6	0	1	0.6		2	2		1	1	2	1	2	2	2					2	2	2	2	2	2	1	2			2	2	2	1	2	2
2	2	61	5			1	63		2	1	2	1	1	2	2	1	2	1	1	1	2	5	2	2	2	2	2	2	1	1		7.5	1	2	1	2	2	2
2	1	61	4	8		1	0.3		2	1	2	2	2	2	1	2	2	2					2	2	2	2	2	2	1	1	10		2	2	2	1	2	2
2	1	59	3	3		1	8.7		2		1	2	1	2	2	2	2	2					2	2	2	2	2	2	1	1	10		1	2	2	1	2
2	1	60	4			2			2	1	1	2	1	2	1	2	2	2					2	2	2	2	2	2	1	1	10	8.75	1	2	2	2	1	2
2	2	60	2	1	0	1	0.7		2			2	1	2	2	2	2	2					2	2	2	2	2	2	2	2			2	2	2	1	2	2
2	2	57	3	5	3	1					1	1	2	2	2	2	2	2					2	2	2	2	2	2	1	1	25	10	1	2	2	1	2	2
2	1	61	4			1	70.4		2	1		1	2	2	1	2	2												2	2			2	2	2	1	2
2	1	60	6	15	2	1	48		2	1	1	1	1	2	1	2	2	1	2	3			2	2	2	2	2	2	1	1	30	5	1	2	2	1	1	2
2	1	60	6			1	32		2	1	1	1	2	2	2	2	2	2					2	2	2	2	2	2	1	2			1	2	2	1	2	2
2	2	60	3			1	42		2	1	1	1	1	2	2	2	2	1	1	1	2	2	2	2	2	2	2	2	1	1	5	5	2	2	2	1	2	2
2	1	59	3	5	2	1	51.9		2	1	1	2	1	2	2	2	2	2					2	2	2	2	2	2	2	1	10	5	2	1	2	1	1	2
2	2	60	2	3	0	1	0.9		2	1	1	1	2	2	2	2	2	2					2	2	2	2	2	2	1	2			2	2	2	1	2	2
2	2	61	3	9		2			2	1	2	1	2	2	2	2	2	2					2	2	2	2	2	2	1	1	30		1	2	2	1	2	2
2	2	60	6	15	7	1	6.5		2	1	1	2	2	2	1	2	2	1	1	1	3	4	2	2	2	2	2	2	1	1	20	13	1	2	2	1	1	2
2	2	60	4	8	4	1	290		2	1		1	2	2	2	2	2	1	2	2			2	2	2	2	2	2	1	1	15	5	1	2	2	1	2	2
2	1	60	2	6	5	1	33		2	1	1	2	1	2	2	2	2	2											1	2			2	2	2	1	2	2
2	1	60	3	5		1	1.8		2	1	2	1	1	2	2	2	2	2					2	2	2	2	2	2	1	1	5		2	1	1	1	1	2
2	2	61	7	9	4	1	98		2			1	2	2	1	2	2	2					2		2	2	2	2	1	1	40	25	1	2	1	1	1	1
2	1	60	2	3	3	2						2	1	2	2	2	2	2					2	2	2	2	2	2	1	1	25	8	1	2	2	1	2	2
2	1	53	2	2	0	1	18.2		2	1	1	1	2	2	2	2	2	1	1	2			2	2	2	2	2	2	2	1	60		2	2	2	1	2	2
2	2	61	2	3	1	1	13.4		2			1	1	2	2	2	2						2	2	2	2	2	2	1	1	10	10	2	2	2	1	2	2
2	1	58	4	8	6	2			2	1	1	1	1	2	1	1	2	2					2	2	2	2	2	2	1	1	5	5	2	2	2	1	2	2
2	1	60	3	7	3	1	10.3		2		1	1	1	2	2	2	2	1	2	3			2	2	2	2	2	2	1	1	30	6.25	1	2	2	1	2	2
2	1	61	4	8	0	1	31.5					1	1	2	1	2	2	2											1	2			2	2	2	1	2	2
2	1	61	2	3	1	1	7.2		2			2	1	2	2	2	2	2					2	2	2	2	2	2	1	1	5	2.5	2	2	1	1	2	2
2	1	59	2	4	4	1	7.7		2		2	2	1	2	2	2	2	2											1	2			2	2	2	1	2	2
2	1	61	2		6	1	18.8		2			2	1	2	2	2	2	2					2	2	2	2	2	2	1	1	5	5	1	2	2	1	2	2
2	2	61	2			2				1		2	1	2	2	2	2	2					2	1	2	2	2	2	1	1	5	5	2	2	2	1	2	2
2	1	59	5	10	2	1	31		2	1	1	1	1	2	2	2	2	2					2	2	2	2	2	2	1	1	10	10	2	2	2	1	2	2
2	2	47	5	7	5	2		27.5			1	2	1	2	2	2	2						2	2	2	2	2	2	1	1	15	7.5	1	2	2	1	2	2
2	1	59	4	7		2		41			1	1	1	2	2	2	2	2					2	2	2	2	2	2	1	1	10	7.5	2	1	1	2	2
2	1	59	3	4		2			2	1	1	1	2	2	2	2	2												1	2			2	2	2	1	2	2
2	2	61	3	3	1	2			2		1	2	1	2	2	1	2	2					2	2	2	2	2	2	1	1	15	5	2	2	2	1	2	2
2	1	61	2	3	1	1	4.6		2	1	2	1	2	2	2	2	2	2					2	2	2	2	2	2	1	2			2	2	2	1	2	2
2	2	60	2	3	3	1	12					2	1	2	2	2	2	1	1	1	1	4							1	1	20	5	2	2	2	1	2	2
2	2	60	6	6	0	1	87		2	1	1	2	2	2	1	2	2	1	1	1			2	2	2	2	2	2	1	1	10	4	1	2	2	1	2	2
2	1	61	4	8	8	1	69		2	1	1	1	1	2	1	1	2	2					2	2	2	2	2	2	1	1	20	10	1	2	2	1	1	2
2	1	61	3	7	5	1	33		2	1	1	1	2	2	2	2	2	2					2	2	2	2	2	2	1	1	15	2.5	1	2	2	1	2	2
2	1	60	3	4	2	1	140		2	1	1	1	2	2	2	2	2	2					2	2	2	2	2	2	1	2			2	2	2	1	2	2
2	2	59	2			1	7.8					1	2	2	2	2	2	1	2	1	2	5	2	2	2	2	2	2	2	1	30	12	1	2	2	1	2	2
2	1	60	2	1		1	0.8			1	2	1	2	2	2	2	2	2					2	2	2	2	2	2	1	1	5	2.5	2	2	1	1	2	2
2	2	60	5	6	3	1	220		2	1	1	2	2	2	2	1	2	1	1	1	2	3	2	2	1	2	2	2	2	1	12.5	12.5	1	2	2	1	2	2
2	1	60	2		2	1	32		2		1	1	1	2	2	2	2	1	1	1	1	2	2	2	2	2	2	2	1	2			2	2	2	1	2	2
2	1	58	3	5	2	2			2	1	1	2	1	2	2	2	2	2					2	2	2	2	2	2	1	2			2	2	2	1	2	2
2	2	58	3			1	67		2	1		2	1	2	2	2	2	1	1	1	1		2	2	2	2	2	2	1	1	10	5	1	2	2	1	2	2
2	2	59	3	4	2	1	37		2		1	1	2	2	2	2	2	2					2	2	2	2	2	2	1	1	10	7.5	2	2	1	1	2	2
2	2	58	5	7	7	1	72.1		2	1	1	1	1	2	1	1	1	1	1	1	3	4	2	2	2	2	2	2	1	1	15	11	2	2	1	2	1	2
2	1	58	2	6	0	1	9.9		2	1	2	1	2	2	2	2	2	2					2	1	2	2	2	2	1	1	10	5	2	2	1	1	2	2
2	2	59	2	2	1	1	0.5		2	1	1	1	2	2	2	2	2	2					1	2	2	2	2	2	1	2			2	2	2	1	2	2
2	1	60	2	6		1	9.6			1		1	1	2	2	2	2																2	2
2	1	60	2	4	3	1	7		2		1	1	2	2	2	2	2	2					2	2	2	2	2	2	1	1	10	10	1	2	2	1	2	2
2	1	54	4		1	2			1	1	1	1	2	2	2	2	2	2					2	2	2	2	2	2	1	1	30		1	2	2	2	2	2
2	1	59	9	24	3	1	11		2	1	1	1	2	2	1	2	2	1	1	1	3	5	2	2	2	2	2	2	1	1	50	9	2	1	1	2	1	1
2	1	58	4	4	4	1	14		2	1		1	2	2	2	2	2	2					2	2	2	2	2	2	1	2			2	2	2	1	2	2
2	2	40	5	8	2	1	260		2	1	1	2	2	2	2	1	2	2					2	2	2	2	2	2	2	1	5	5	1	2	1	2	1	2
2	1	59	4	10	3	2		12.8	2	2	2	2	1	2	2	2	2	2					2	2	2	2	2	2	2	1	20	0	1	2	2	1	1	2
2	1	59	3			1	64		2	1	1	1	2	2	2	2	2	1	2	1		5	2	2	2	2	2	2	1	1	10	5	2	2	2	1	2	2
2	1	59	2	5	3	1	13		2	1		1	2	2	2	2	2	1	1	1		3	2	2	2	2	2	2	1	2			1	2	2	1	2	2
2	1	56	2	2		1	41.6		2	1	2	1	2	2	2	2	2	1	1	1	1	2	2	2	2	2	2	2	1	1	5		2	2	1	1	2	2
2	1	59	2	2		1	1.8		2		2	1	2	2	2	2	2	2					2	2	2	2	2	2	1	2			2	2	2	1	2	2
2	2	59	2	3	3	1	7		2	1	1	1	2	2	2	2	2	2					2	2	2	2	2	2	1	2			2	2	2	1	2	2
2	2	59	6	13	7	2			2	2	2	2	2	2	2	1	2	2					1	2	2	2	2	2	1	1	10	10	1	2	1	2	1	2
2	2	60	4	6	0	2			2	2	1	1	2	2	2	2	2	2					2	2	2	2	2	2	1	1	10	3	1	2	2	1	2	2
2	1	58	6	12	12	1	80.8		2	1	1	1	1	2	2	1	1	2					2	2	2	2	2	2	1	1	7.5	5	2	1	2	2	1	2
2	1	59	3		0	1	42		2		1	1	1	2	2	2	2	1	1	1	2	4	2	2	2	2	2	2	2	1	30	20	1	2	2	1	2	2
2	2	58	3			2			2	1	1	1	1	2	2	1	2	1	2	3			2	2	2	2	2	2	1	1	40	10	2	2	2	1	2	2
2	1	58				2			2	1		1	2	2	2	2	2	2					2	2	2	2	2	2	1	1	10	0	2	2	2	1	2	2
2	1	57	2	6		1	9.4		2	1	1	1	1	2	2	2	2	2											1	1	20	15	1	2	2	1	2	2
2	2	57	3	5	0	1	8.8		2	1		1	2	2	2	2	2	1	1	1	2	4	2	2	2	2	2	2	1	1	10	6	2	2	2	1	2	2
2	1	59	2			1	19		2	1	1	1	1	2	2	2	2	2					2	2	2	2	2	2	1	1	15	5	2	2	2	1	2	2
2	2	57	1	0	0	1	17					2	2	2	2	2	2	1	1	1	2	4	2	2	2	2	2	2	2	2			2	2	2	1	2	2
2	2	58	9			1	48.8		2	1	1	2	1	2	2	2	2	2					2	2	2	2	2	2	1	1	30		1	2	1	2	1	1
2	2	15	2		0							1	2	2	2	2	2						2	2	1	2	2	2					2	2
2	2	56	2	3	0	1	24			1	1	1	2	2	2	2	2	1	1	1	2	2	2	2	2	2	2	2	2	1	5	3	1	2	1	1	2	2
2	1	59	6	17	17	1	1.4		2	1	1	2	1	2	2	2	2	1	1	3			2	2	2	2	2	2	1	1	30	12.5	1	2	2	2	1	2
2	1	57	3	4	3	1	1.3		2	1	1	1	1	2	2	2	2	2					2	2	2	2	2	2	2	1	10	7	1	2	2	1	2	2
2		56	7	15	3	1	52		2	1	1	2	2	2	1	1	2	1	2	3			2	2	2	2	2	2	1	1	60	10	2	1	2	1	2
2	1	57	2	4	1	1	39				2	1	2	2	2	2	2	2					2	2	2	2	2	2	1	1	15	2.5	1	2	1	1	2	2
2	1	57	2	6	6	1	19		2		2	1	2	2	2	2	2	2					2	2	2	2	2	2	1	2			1	2	2	1	2	2
2	1	58	2	3	1	1	6.9		2			1	2	2	2	2	2	2					2	2	2	2	2	2	1	1	10	7.5	1	2	1	1	2	2
2	1	59	8	18	2	1	75		2		1	1	1	2	2	2	2	1	1	1	3	4	2	2	2	2	2	2	1	1	30	5	1	2	2	1	1	1
2	1	57	4	6	0	1	14.6		2	1	1	1	1	2	2	2	2	2					2	2	2	2	2	2	1	1	35	0	1	2	2	2	1	2
2	1	56	3	6	0	1	134		2	1	1	1	1	1	1	2	2	2					2	2	2	2	2	2	2	1		12.5	2	2	2	1	2	2
2	1	60	2	3	2	1	4.7		2			1	2	2	2	2	2	1		1	3	4							1	1	5	5	2	2	2	1	2	2
2	2	59	3	5	0	1	43.6		2	1	1	1	2	2	1	2	2	1	1	1	1	2	2	2	2	2	2	2	2	1	60	11.5	2	2	2	1	2	2
2	1	59	2	2	2	1	7.4		2	1	2	1	2	2	2	2	2	1	2				2	2	2	2	2	2	1	1	10	7.5	2	2	2	1	2	2
2	1	57	2	3	0	1	0.8			1		1	1	2	2	2	2	2					2	2	2	2	2	2	2	1	10	9	2	2	2	1	2	2
2	2	58	5	9	8	1	150		2	1	1	1	2	2	1	2	2	1	1				2	2	2	2	2	2	2	1	35	7.5	2	2	1	1	2	2
2	1	57	2	6	0	1	58		2	1		1	1	2	2	2	2	1	1	1	2	4	2	1	2	2	2	2	2	1	5	0	2	1	2	1	2	2
2	1	58	2	2	0	1	4.7		2	1	2	1	1	2	2	2	2	2					2	2	2	2	2	2	1	1	15	3.75	2	2	2	1	2	2
2	2	58	2	6	5	1	21.9		2	2	2	1	1	2	2	2	2	2					2	2	2	2	2	2	2	2			1	2	2	1	2	2
2	1	58	4	14		1	38.4		2	1	1	2	2	2	1	2	2	2					2	2	2	2	2	2	1	1	30	10	1	2	2	1	1	2
2	2	58	3			1	6.1		2	1	1	1	2	2	2	1	2	1	2	1	2	3	2	2	2	2	2	2	1	1	10		1	2	2	1	2	2
2	1	57	2	4	1	1	28		2	1	2	1	1	2	2	2	2	2											1	2			2	2	2	1	2	2
2	1	56	2	2	1	2			2	1	2	1	1	2	2	2	2						2	2	2	2	2	2	1	1	20	0	2	2	2	1	2	2
2	2	48	3	3	3	1	13		2		1	1	2	2	2	2	2	1	1	1			2	2	1	2	2	2	2	1	30	15	2	2	2	1	1	2
2	1	58	2			1	6		2	1		1	2	2	2	2	2	2					2	2	2	2	2	2	1	2			1	2	2	1	2	2
2	2	54	4	3	1	1	27		2	1	1	1	2	2	2	2	2	1	2	1	2	4	2	2	2	2	2	2	1	1	15	0	1	2	2	1	2	2
2	2	57	2			1	600		2	1		1	2	2	2	2	2	1	1	1	1	2	2	2	2	2	2	2	1	2			2	2	2	1	2	2
2	2	56	2	9	3	1	2.3		2	1	1	1	2	2	2	2	2	2					2	2	2	2	2	2	1	1	5	0	2	2	2	1	2	2
2	1	57	2	3	1	1	11.4		2	1	1	1	2	2	2	2	2	2					2	2	2	2	2	2	1	2			1	2	2	1	2	2
2	2	58	3	7	4	1	16.2		2	1	1	1	1	2	2	2	2	1	1				2	2	1	2	2	2	1	1	20	3.75	1	2	2	2	2	2
2	1	56	2	5	0	1	0.8		2	1		2	1	2	2	2	2	2					2	2	2	2	2	2	1	1	20	5	2	2	2	1	2	2
2	2	56	2	2		2			2	1	2	1	2	2	2	2	2	2					2	2	2	2	2	2	2	2			2	2	2	1	2	2
2	2	58	2	3	2	1	58		2		1	1	2	2	2	2	2	1	1	1	2	2	2	2	2	2	2	2	1	2			2	2	2	1	2	2
2	1	56	8	14		1	42		2	1	1	1	1	2	2	2	2	1	1	1	2	3	2	2	2	2	2	2	1	1	20	5	1	2	2	2	1	2
2	1	58	2	2	1	1	0.7		2	1	2	2	1	2	2	2	2	2					2	2	2	2	2	2	1	2			2	2	2	1	2	2
2	1	57	2	3	0	1	17		2	2	2	2	1	2	2	2	2	1	1	1	2	5	2	2	2	2	2	2	2	1	20	1	1	2	2	1	2	2
2	1	57	3	3	2	1	1.8		2	1	1	2	1	2	2	2	2	2					2	2	2	2	2	2	1	1	15	3	1	2	2	1	2	2
2	1	56	5	11	2	1	5.9		2	1	1	1	1	2	2	2	2	2					2	2	1	2	2	2	1	1	10	5	1	2	1	2	2	2
2	1	55	9	24	6	1	15.4		2	1	1	1	2	2	2	1	2	1	1	1	4	5	2	2	2	2	2	2	2	1	30	3	2	2	1	2	2	1
2	2	55	4	6	4	1	251		2	1	1	1	1	2	2	2	2	2					2	2	2	2	2	2	1	1	20	12.5	2	1	1	1	1	2
2	1	56	2	3	2	1	4		2			1	1	2	2	2	2	2											1	2			2	2	2	1	2	2
2	2	37			2	1	1		2	1	1	1	2	2	2	2	2	1	1	1			2	2	2	2	2	2	2	1		2.5	1	2	2	1	2	2
2	2	55	9	24	1	1	56			1		1	2	2	2	2	1	1	2	1	2	4	2	2	2	2	2	2	1	1	30	5	1	2	2	2	1	1
2	1	57	2	5	5	1	15		2		2	1	1	2	2	2	2	2					2	2			2	2	1	1	5	5	2	2	2	1	2	2
2	1	57	3	7	1	1	7		2	1	1	1	1	2	2	1	2	2					2	2	2	2	2	2	1	1	20	15	2	2	2	1	2	2
2	1	54	2	4	2	1	58.4		2	1	2	1	1	2	2	2	2						2	2	2	2	2	2	1	1	15		2	2	2	1	2	2
2	1	55	3	6	4	1	8.5		2			1	1	2	2	2	2	2					2	2	2	2	2	2	1	1	20	12.5	2	2	1	1	2	2
2	1	57	2			1	29.5		2			2	2	2	2	2	2	1	1	1	1	4							2	2			2	2	2	1	2	2
2	1	57	2	6	0	1	9		2			1	1	2	2	2	2	1	1	1	1	2	2	2	2	2	2	2	1	2			2	2	2	1	2	2
2	1	55	2	2	0	1	4.9		2		2	1	2	2	2	2	2	2					2	2	2	2	2	2	1	2			1	2	1	1	2	2
2	1	57	2	6	2	1	68		2	1	1	1	1	2	2	2	2	2					2	2	2	2	2	2	1	1	4	4	2	1	2	1	2	2
2	2	55	4	12	10	1	200		2	1	1	1	1	1	1	2	2	2					1	2	2	2	2	2	1	1	30	30	1	2	2	1	1	2
2	2	55	3	6	2	1	25.1		2	1	1	1	2	2	2	2	2	1	1	3			2	2	2	2	2	2	1	1	50	10	2	2	2	1	2	2
2	2	54	6	29	6	2			2		2	1	1	2	1	1	2	1	1	1	2	4	2	2	2	2	2	2	1	1	45		1	2	2	2	1	1
2	2	54	2	2	0	1	12		2	2	2	1	1	2	2	2	2	1	2	1	2	2	2	2	2	2	2	2	2	2			2	2	2	1	2	2
2	2	54	5	11	5	2			2	2	2	2	2	2	2	1	2	2					2	2	2	2	2	2	1	1	50	5	2	1	2	1	1	2
2	1	54	3	6	2	1	184		2	1	2	1	2	2	2	2	2	1	1	1	2	4	2	2	2	2	2	2	1	1	10	6	1	2	1	1	1	2
2	2	55	2	4	0	1	33		2	1	1	1	2	2	2	2	2	1	1	1	1	3	2	2	2	2	2	2	1	1	10	5	1	2	2	1	2	2
2	2	53	4	13		1	790				1	1	2	2	1	2	2	2					2	2	2	2	2	2	2	1	30	6	2	2	2	1	2	2
2	2	48	6	5	0	1	810		2		1	2	1	2	2	2	2	2					2	2	2	2	2	2	1	1	40	7	1	2	2	1	2	2
2	2	54	4	8	6	1	63.7		2	1	1	1	1	2	2	1	2	1	1	1		5	2	2	2	2	2	2	1	2			1	2	2	1	2	2
2	2	54	6	4	1	1	16		2	1	1	2	2	2	1	1	2	2					2	2	2	2	2	2	1	1	45	5	1	2	2	1	2	2
2	2	53	5			2			2	1		1	2	2	2	2	2	2					2	2	1	2	2	2	2	1	30	25	1	2	2	2	1	2
2	2	55	4		8	1	17		2	1		1	1	2	1	2	2	2					2	2	2	2	2	2	1	2			1	2	2	1	2	2
2	1	52	3	3	3	2			2	1	2	2	1	2	2	1	2	2											1	2			1	2	2	1	2	2
2	2	52	2	4	1	1	88.6		2	1	1	2	1	2	2	2	2	2					2	2	2	2	2	2	1	1	20	5	2	1	1	1	2	2
2	1	54	3	4	3	1	0.3	0.02	2		2	2	1	2	2	1	2	2					2	2	2	2	2	2	1	2			2	2	2	1	2	2
2	1	51	4	7	4	2		58.91	2	2	2	2	2	2	1	2	2	2					2	2	2	2	2	2	1	1	12.5	7.5	1	2	2	1	1	2
2	1	54	4	9	8	1	11.8		2	1	2	1	1	2	2	2	2	2					2	2	2	2	2	2	1	1	15	15	1	2	1	1	2	2
2	2	26	6			1	530		1			1	2	2	1	2	2	1	1	1		3	2	2	2	2	2	2	1	1	60	12	2	2	1	1	2	2
2	2	34	3	4	3	2			2	1	2	2	1	2	2	2	2	2					2	2	1	2	2	2	1	2			2	2	2	1	2	2
2	1	53	3	5		1	11.3		2	2	1	1	1	2	2	2	2	1	1	1	2	4	2	2	2	2	2	2	1	1	30		2	2	2	1	2	2
2	2	53	2	6	6	2			2	1	2	1	2	2	2	2	2	2					2	2	2	2	2	2	1	2			2	2	2	1	2	2
2	2	53	3		2	1			2			1	2	2	1	2	2	2					2	1	2	2	2	2	1	1	10	0	2	2	2	1	2	2
2	1	51	2		0							1	1	2	2	2	2						2	2	2	2	2	2	1	2			2	2	2	1	2
2	1	56	2	6	0	1	1.9		2		2	1	1	2	2	2	2	2					2	2	2	2	2	2	2	1	10	9	2	2	2	1	2	2
2	1	53	3	7	0	1	18.3				1	1	1	2	2	2	2	2					2	2	2	2	2	2	1	2			1	2	2	1	2	2
2	1	53	3			1	202		2	1		1	2	2	2	2	2	2					2	2	2	2	2	2	1	1	15		2	2	2	1	2	2
2	1	33	4	7	0	1			2	1	1	1	1	2	2	1	2	2					2	2	2	2	2	2	1	1	120	0	1	2	2	1	2	2
2	2	55	3	7	5	1	16		2		1	1	1	2	2	2	2	2					2	2	2	2	2	2	2	1	6	5	1	2	1	1	1	2
2	2	53	2	2	2	2			2		2	1	2	2	2	2	2	2					2	2	2	2	2	2	1	2			2	2	2	1	2	2
2	1	53	6	16	7	1	308		2	1	1	1	2	2	1	1	2	2					2	2	2	2	2	2	1	1	20	15	1	2	1	2	2	2
2	2	55	2	3		1	2.2			1		1	2	2	2	2	2	1	1	1	2	3							1	1	10		2	2	2	2	2	2
2	1	52	2	5	2	2			2	1	2	1	1	2	2	2	2	2					2	2	2	2	2	2	1	2			1	2	2	1	2	2
2	2	53	5			1	256		2	1	1	1	1	2	2	1	2	1		1	1		2	2	2	2	2	2	1	1	10	5	1	2	2	1	1	1
2	1	54	3	5	2	1	8		2	2	2	2	1	2	2	2	2	2					2	2	2	2	2	2	1	1	30	10	1	2	2	1	1	2
2	2	52	2	4	4	1	422		2	1	2	1	2	2	2	2	2	1	2	1	1	1	2	2	2	2	2	2	2	1	30	15	1	2	1	1	2	2
2	1	55	2	2	1	2			2	2	2	1	2	2	2	2	2	2					2	2	2	2	2	2	1	1	10	0	2	2	2	1	2	2
2	1	53	3		4	1	12.5		2	1	1	1	1	2	2	2	2	1	1	3			2	2	2	2	2	2	1	1	30	2	1	2	2	1	2	2
2	2	55	9			1	130		2			1	2	2	1	2	2	1	1	1	2	2	2	2	2	2	2	2	1	1	30	20	1	2	2	2	1	1
2	1	54	2		0	1	2.5		2	2		1	1	2	2	2	2	2					2	2	2	2	2	2	2	2			2	2	2	1	2	2
2	1	55	2	3	1	2			2	1	2	1	2	2	2	2	2	2					2	2	2	2	2	2	2	1	30	5	1	2	1	1	2	2
2	1	3	4		2	1	0.9					1	2	2	2	2	2						2			2	2	2	2	2			2	2	2	1	2	2
2	2	53	3		0	1	190.6		2		1	1	1	2	2	1	2	1	1	3			2	2	2	2	2	2	1	1	60	18.75	2	2	2	1	2	2
2	2	51	2	2	1	1	2.5				2	2	1	2	2	2	2	2					2	2	2	2	2	2	1	2			2	2	2	1	2	2
2	2	42	3	5	3	2			2	1	2	2	2	2	1	1	2	1	2				2	2	2	2	2	2	1	1	10	2	2	2	2	1	2	2
2	1	51	4	16	3	1	230		2	1	1	1	1	2	2	2	2	1	2	1	2	4	2	2	2	2	2	2	1	1	60	7	2	1	2	2	1	1
2	2	52	3	4	2	2			2	1	1	1	2	2	2	2	2	2					2	1	2	2	2	2	1	1	10	5	2	2	2	1	2	2
2	2	52	5	12	6	2			2	1	1	2	1	2	2	2	2	2					2	2	1	2	2	2	1	1	10	8	2	2	1	1	1	2
2	1	52	4	8	0	1	110		2	1		1	2	2	2	2	2	1	2	1	2	4	2	2	2	2	2	2	1	1	36	0	1	2	1	1	2	2
2	1	53	2	2		2			2		2	1	2	2	2	2	2	2											1	2			2	2	2	1	2	2
2	2	53	4			1	9.8		2	1		2	2	2	1	2	2	1	1	1		3	2	2	2	2	2	2	1	2			2	2	2	1	2	2
2	2	53	3	2	1	1	170		2	1	1	1	1	2	2	1	2	1		1	4	4	2	1	2	2	2	2	1	2			1	2	2	1	2	2
2	1	51	2	3	6	2			2	1	2	2	1	2	2	2	2	2					2	2	2	2	2	2	1	1	15	15	1	2	2	1	2	2
2	1	52	2	4	3	1	6.4		2	1	2	1	1	2	2	2	2	2					2	2	2	2	2	2	1	1	20	0	1	2	2	1	2	2
2	1	54	2	4	2	1	7.1		2	1	2	2	1	2	2	2	2	2					2	2	2	2	2	2	1	1	10	10	2	2	2	1	2	2
2	1	52	2	6	0	1	4.4		2	1	2	2	1	2	2	2	2	2					2	2	1	2	2	2	1	1	10	0	2	2	1	1	2	2
2	2	51	2	2	2	1	12				1	1	2	2	2	2	2	1	1	1	2	5	2	2	1	2	2	2	1	1			2	2	2	1	2	2
2	2	54	4	8	2	1	39		2	1	1	2	2	2	1	2	2	1	1	1	1	3	2	2	2	2	2	2	1	2			2	2	2	1	2	2
2	2	50	4	8	11	1	100		2	1	1	1	2	1	1	1	2	2					2	2	2	2	2	2	1	1	20	10	1	2	1	2	1	2
2	2	52	2	4	1	1	1.7		1	1	1	2	1	2	2	2	2	2					2	1	2	2	2	2	1	1	10	7	2	2	2	1	2	2
2	2	53	1	1	1	1	0.6		2			1	2	2	2	2	2	2					2	1	2	2	2	2	1	2			2	2	2	1	2	2
2	2	52	2	1	1	1	2400					1	2	2	2	2	2	2					2	2	2	2	2	2	2	2			2	2	2	1	2	2
2	1	51	2	4	2	1	0.8		2		1	1	1	2	2	2	2	2					2	2	2	2	2	2	1	2			1	2	2	1	2	2
2	1	54	2	3		1	12		2	1		1	1	2	2	2	2	2											1	1	15	0	1	2	2	1	2	2
2	2	37	7		1	1	52.4		1	1	1	2	2	2	2	1	2	1	1				2	2	2	2	2	2	1	1	60	7.5	2	2	1	1	2
2	1	50	2	2	0	1	2.4		2	1	1	1	1	2	2	2	2	1	1	2			2	2	2	2	2	2	1	1	50	0	1	2	2	1	2	2
2	1	52	5	10	0	2			2	1	1	1	1	2	2	2	2	1	1	3			2	2	2	2	2	2	1	1	20	5	1	2	1	1	1	2
2	1	50	3	6	1	2			2	1	1	2	1	2	2	2	2	2					2	2	2	2	2	2	1	2			2	2	2	1	2	2
2	1	54	4	4	0	1	48		2			1	2	2	1	2	2	1	2	3			2	2	2	2	2	2	1	1	20	15	2	2	2	1	2	2
2	1	51	3	3		1	130			1		2	2	2	2	1	2						2	2	2	2	2	2	1	2			2	2	2	1	2
2	2	51	6	15	2	2			2	1	1	1	1	1	1	1	2	2					1	2	2	2	2	2	1	1	50	20	2	2	2	2	1	2
2	2	53	2			1	15		2			1	2	2	2	2	2						2	2	2	2	2	2	1	2			2	2	2	1	2	2
2	1	52	2	2	0	1	142		2	1	1	1	2	2	2	2	2	1	1	1	2	4	2	2	2	2	2	2	1	2			2	2	2	1	2	2
2	1	51	2	6	3	1	21		2	1	2	2	2	2	2	2	2	2					2		2	2	2	2	1	1	10	10	2	2	2	1	2	2
2	1	51	2	5	0	1	53		2	1		1	2	2	2	2	2	2		1		4	2	2	2	2	2	2	1	2			2	2	2	1	2	2
2	2	52	9		0	1	200		2		1	1	2	2	2	2	2	1	2	3			2	2	2	2	2	2	1	1	50	7.5	2	2	1	2	1	1
2	1	53	5	8	1	1	33		2	1	1	2	2	2	2	1	2	1	2	1	1	4	2	2	2	2	2	2	1	1	60	15	1	2	2	1	2	2
2	2	49	9		4	1	5.2		2		2	1	2	2	2	2	2	1	1	1	1	2	2			2	2	2	1	1	60	5	2	2	2	2	2	1
2	1	52	2	3	1	1	0.3		2	1		1	2	2	2	2	2						2	2	2	2	2	2	1	1	15	10	2	2	2	1	2	2
2	1	53	1	2		1	1.4		2			2	2	2	2	2	2	1	1	1	1	2	2	2	2	2	2	2	2	2			2	2	2	1	2	2
2	1	50	2	6	3	1	156		2	1	1	1	1	2	2	2	2	1	1	1	1	2	2	2	2	2	2	2	1	1	20	8	1	2	2	1	2	2
2	2	50	6	3	1			17.7	2	1	1	1	1	2	2	2	2	2					2	2	2	2	2	2	2	1	50	12.5	2	2	2	1	2	2
2	1	48	9	16	0	1	64				2	2	2	2	1	2	1	1	1	1	4		2	2	2	2	2	2	1	1	50	10	1	2	2	1	1	1
2	2	52	3	6	4	2			2	1	2	1	2	2	2	2	2	1	2	3			2	2	1	2	2	2	1	1	30	2	2	2	1	1	1	2
2	1	51	2	6	4	1	11		2	1	2	1	1	2	2	2	2						2	2	2	2	2	2	1	1	30	10	2	2	1	1	2	2
2	2	50	3	4	4	2		69	2	1	1	1	1	2	2	2	2	2					2	2	2	2	2	2	2	1	10	6	2	2	2	1	2	2
2	1	52	3	9	2	1	11.2		2		1	1	1	2	2	1	2						2	1	1	2	2	2	1	2			2	2	2	1	2	2
2	2	50	3	4	1	2				1	2	1	2	2	2	2	2						2	2	2	2	2	2	1	2			2	2	2	1	2
2	2	52	2	2	0	1	13		2	1	2	1	1	2	2	2	2	1	1	1	2	1	2	2	2	2	2	2	2	1	10	8	1	2	2	1	2	2
2	2	50	3	6		1	89		2	2	1	2	2	2	2	1	2	1	2	3			2	2	2	2	2	2	1	1	15	10	2	2	2	2	2	2
2	2	49	3	3	1	1	0.4		2	1	2	1	2	2	2	1	2	2					2	2	2	2	2	2	1	1	40	5	1	2	2	1	2	2
2	2	53	2	2	0	1	2.4		2	1		1	1	2	2	2	2	2					2	2	2	2	2	2	1	1	5	5	2	2	2	1	2	2
2	1	45	3		2	1	80.8		2			2	2	2	2	1	2	2					2	2	1	2	2	2	1	1		0.5	2	2	1	1	2	2
2	1	51	9	18	7	1	190		2	1	1	2	1	2	2	2	2	1	1	1	4	5	2	2	2	2	2	2	1	1	20	20	1	2	2	2	1	1
2	2	51	3	4	0	1	62		2	1	1	2	2	2	2	1	2	2					2	2	2	2	2	2	1	2			2	2	2	1	2	2
2	2	52				1	24				2	1	1	2	2	2	2																2	2
2	2	41	6	10	0	1	23		2	1	1	1	1	2	1	1	2	1	1	1									1	1	30	0	1	2	2	1	2
2	1	52	4	15	1	1	24			1		1	1	2	2	1	2	1	1	1	2	4	2	2	2	2	2	2	2	2			1	2	2	2	1
2	1	48	3	4	1	1	1.4		2	1	1	2	1	2	2	2	2	2					2	2	2	2	2	2	1	1	5	3	2	2	2	1	2	2
2	1	52	2	2	2	1	5.1		2	1	2	1	1	2	2	2	2	2					2	2	2	2	2	2	1	1	9	6	2	2	2	1	2	2
2	2	50	2	0	0	1	4.1		2			2	2	2	2	1	2	1	1	1	1	3							2	2			2	2	2	1	2	2
2	2	51	6	12	4	1	23		2	1	1	2	2	2	1	2	2	1	1	1	3	4	2	2	2	2	2	2	1	1	10	7	2	2	2	1	1	2
2	2	51	3	9	3	1	49		2	1	2	1	1	2	2	1	1	1	2	1	3	4	2	1	2	2	2	2	1	1	15	15	1	2	1	1	1	2
2	1	51	3	4	1	2			2	1	1	1	2	2	2	2	2	2					2	2	2	2	2	2	2	1	20	11	2	2	1	1	2	2
2	2	26	4	5	5	1	16.5		2	1	1	1	2	2	2	2	2	2					2	2	2	2	2	2	1	2			2	2	2	1	2	2
2	1	50	6	11	4	1	28.4		2	1	1	1	2	2	1	2	2	1	2	3			2	2	2	2	2	2	1	1	15	15	2	2	1	1	2	2
2	2	13	2	3	3	2			2	1	2	1	2	2	2	2	2	1	1	1			2	2	2	2	2	2	1	1		0	1	2	2	1	2	2
2	2	51	2	4	4	1	40		2		2	1	2	2	2	2	2	2					2	2	2	2	2	2	2	1	20	15	1	2	2	1	2	2
2	1	51	2	2	2	2			2	2	1	1	2	2	2	2	2	2											2	2			2	2	2	1	2	2
2	2	42	9		6	2		35.5	2	1	1	1	2	2	1	1	1	2					2	2	2	2	2	2	2	1	10	7.5	1	2	1	2	2
2	1	50	3			1	0.9		2	1	1	1	2	2	2	2	2	2					2	2	2	2	2	2	1	1	20	3	1	2	2		2	2
2	1	49	2	3	0	1	0.5		2	1	1	2	1	2	2	2	2	2					2	2	2	2	2	2	1	1	10	5	2	2	2	1	2	2
2	1	50	2	3	0	2			2	1	2	1	1	2	2	2	2	2					2	2			2	2	1	2			2	2	2	1	2	2
2	2	46	2	6	6	1	5.6			1	1	1	1	2	2	2	2	2					2	2	1	2	2	2	1	1	10	10	1	2	1	1	2	2
2	1	51	4			1	82		2	1	1	1	1	2	1	2	2	1	1	1	2	2	2	2	2	2	2	2	1	2			2	2	2	1	2
2	1	49	2	2	1	2			2	2	2	2	1	2	2	2	2	2					2	2	2	2	2	2	1	2			2	2	2	1	2	2
2	2	50	2	3	1	1	6.6			1	1	1	1	2	2	2	2	2											1	1	10	5	2	2	2	1	2	2
2	1	48	4	7	3	1	100		2		1	1	2	2	2	2	2	1	1	1	2		2	2	2	2	2	2	1	1	20	20	1	2	2	1	2	2
2	1	49	2	6	1	1	0.3		2	1	2	1	1	2	2	2	2	2						2	2	2	2	2	1	1	15	5	1	2	2	1	2	2
2	2	50	2		3	1	57		2	1	1	1	1	2	2	2	2	1	1	1	1	2	2	2	2	2	2	2	1	2			1	2	2	1	2	2
2	2	39	2	2	0	1	224		2	1		1	1	2	2	2	2	1	1	1			2	2	2	2	2	2	1	1	60	2	2	2	2	1	2	2
2	2	49	3	8	5	1	29.8		2	1	2	1	1	2	2	2	2	1	1	1	4	5	2	2	2	2	2	2	1	1	10	5	2	2	2	1	2	2
2	1	51	2	6	5	1	13.6		2	1	2	1	1	2	2	2	2	2					2	2	1	2	2	2	1	1	15	13	1	2	1	1	2	2
2	1	50	2	1	1	2			2	2	2	2	1	2	2	2	2	2					2	2	2	2	2	2	1	2			2	2	2	1	2	2
2	1	50	3	8	3	1	18		2	1	1	1	2	2	2	2	2	1	1	3			2	2	2	2	2	2	1	1	30	10	2	1	1	1	2	2
2	1	51	4	3	2	1	60.6		2			1	1	2	2	2	2	2					2	2	2	2	2	2	1	1	10	10	2	2	2	1	2	2
2	2	51	2	3	1	2			2	1		1	1	2	2	2	2	2					2	2	2	2	2	2	2	2			2	2	1	1	2	2
2	2	48	2	3	3	1	1.7		2	2		1	2	2	2	2	2	2					2	1	2	2	2	2	1	2			2	2	2	1	2	2
2	1	49	3	5	2	1	33		2		1	1	2	2	2	2	2	2					2	2	2	2	2	2	1	1	15	0	2	2	1	1	2	2
2	2	49	3	10		1	2.6		2	1	1	1	2	2	2	2	2	2											1	2			1	2	1	2	2	2
2	2	40	3	6	2	2			2	1	2	1	1	2	2	2	2	2					2	2	1	2	2	2	2	1	4	4	2	2	2	1	2	2
2	2	50	9		0	1	16		2			2	2	2	2	2	2	1	1	1	3	4	2	2	2	2	2	2	2	1	50	12.5	1	2	2	1	1	1
2	1	50	3		2	1	2.6		2	1	2	2	2	2	2	1	2	1					2	2	2	2	2	2	1	1	10	5	1	2	2	1	1	2
2	2	51	5	8	2	1	81.6		2	1	1	1	2	2	2	2	2	1	2	1		4	2	2	2	2	2	2	1	1	20	20	1	2	2	2	2	2
2	1	49	5	12	0	1	100		2	1	1	2	1	2	2	1	2	1	1	1	1	1	2	2	2	2	2	2	2	1	50	10	2	2	2	1	2	2
2	1	49	2	4	2	1	37		2		1	1	1	2	2	2	2	2					2	2	2	2	2	2	1	1	5	5	2	2	2	1	2	2
2	1	50	4	5	2	1	28		2		1	1	2	2	1	2	2	1	2	1	2	4	2	1	2	2	2	2	1	2			2	2	2	1	2	2
2	2	50	3	3	1	1	88		2	2	1	1	2	2	2	2	2	1	1	1	2	4	2	2	2	2	2	2	1	1	5	5	2	2	2	1	2	2
2	1	44	2	6	4	2				1	2	1	1	2	2	2	2	2					2	2	2	2	2	2	2	1	80	2.5	2	2	2	1	2	2
2	2	48	2	3	1	1	6.8		2		2	1	1	2	2	2	2						2	2	2	2	2	2	1	1	15	10	1	2	2	1	1	2
2	2	50	6	13	4	2		10.4	2	1	2	2	2	2	1	2	2	2					2	2	2	2	2	2	1	1			1	2	2	1	2	2
2	1	48	2			1	4.6		2	1		1	2	2	2	2	2	2											1	2			2	2	2	1	2	2
2	1	49	3			1	57		2	1	1	1	1	2	2	2	2	1	1	3			2	2	2	2	2	2	1	1	55	17.5	1	2	2	1	2	2
2	1	49	2	3	1	2			2	1	2	1	2	2	2	2	2	2					2	2	2	2	2	2	1	2			2	2	1	1	2	2
2	1	44	7	15	2	2		85	2	1	1	1	2	2	2	2	2	2					2	2	2	2	2	2	1	1	30	5	1	2	2	1	1	2
2	2	48	2	3	2	1	680		2	1		1	2	2	2	2	2	2					2	2	2	2	2	2	1	1	15	15	1	2	2	1	2	2
2		50	3	4	2	1	0.5		2	2	2	2	2	2	2	1	2	2					2	2	2	2	2	2	1	1	10	10	2	2	2	1	2	2
2	1	48	5	11	5	1	100		2	1	1	1	2	2	2	2	2	1	1	1			2	2	2	2	2	2	1	1	15	15	1	2	2	1	1	2
2	1	47	6	9	4	1	12		2	1	1	2	1	2	2	2	2	1	1	1	2	4	2	2	2	2	2	2	1	1	60	7.5	1	2	2	1	1	1
2	1	47	2	3	1	1	153		2			1	1	2	2	2	2						2	2	2	2	2	2	1	1	20	17.5	2	2	2	1	2	2
2	2	47	8	13	1	1	110			1	1	1	2	2	2	2	2	1	1	3			2	2	1	2	2	2	1	1	15	0	1	2	2	1	1	1
2	2	49	4	11	2	2		16.4	2	2	1	2	2	2	2	1	1	2					2	2	2	2	2	2	2	1	20	4	1	2	1	1	1	2
2	2	49	3	6	0	1	130		2	1	1	1	1	2	2	2	2	1	2	1	2	4	1	2	2	2	2	2	1	1	20	5	2	2	2	1	1	2
2	2	44	3	8	3	2			2	1	1	1	2	2	2	1	2	2					2	2	2	2	2	2	1	2			2	2	2	1	2	2
2	1	50	6	8		1	30		2		1	1	2	2	2	2	2	1	1	1			2	2	2	2	2	2	2	1	30	15	1	2	2	1	1	2
2	1	50	5	10	10	2			2		1	2	2	2	2	2	2	2					2	2	2	2	2	2	2	1	40	30	1	2	2	2	2	2
2	1	47	3	7	3	2			2	1	2	1	1	2	2	2	2	2					2	2	1	2	2	2	2	1	5	5	2	1	1	2	2	2
2	1	48	4	6	4	1	41		2		1	2	1	2	2	2	2	1		1	2	3	2	2	2	2	2	2	1	1	10	10	2	2	2	1	2	2
2	1	49	2	5	3	1	5		2	1		1	2	2	2	2	2	2					2	2	2	2	2	2	1	1	10	5	1	2	2	1	2	2
2	2	48	3	6	2	2			2	1	2	1	2	2	2	2	2	2					2	2	2	2	2	2	1	1	10	5	2	2	2	1	2	2
2	1	50	8			1	71.2		2		1	1	2	2	2	2	2	1	1	1	1	4	2	2	2	2	2	2	2	1	10	10	2	2	1	2	2	1
2	2	48	4	6	2	2		47.75	2	1	2	2	1	2	2	2	2	2					2	2	2	2	2	2	1	1	15	6	1	2	2	1	1	2
2	1	48	2	6	3	2			2	1	1	1	1	2	2	2	2	2					2	2	1	2	2	2	1	1	30	0	2	2	2	1	2	2
2	2	47	5	11	1	1	2000		2	1	1	1	1	2	2	1	2	2					2	2	2	2	2	2	1	1	45	10	2	2	1	1	2	2
2	2	50	4	5	1	1	81		2	1	1	1	1	1	1	1	2	1	1	1	3		2	2	2	2	2	2	2	2			2	2	2	1	1	2
2	2	50	6	14	4	2		32.4	2	1	1	2	2	2	1	2	2	2					2	2	2	2	2	2	2	1	40	15	2	1	1	1	1	2
2	2	48	6	5	2	1	27.1		2	1	1	1	1	2	2	1	2	1	2	1	2	3	2	2	2	2	2	2	1	1	20	7.5	2	2	2	2	1	2
2	1	47	2	2		2			2	1	2	2	2	2	2	1	2	2					2	2	2	2	2	2	1	1	5		2	2	2	1	2	2
2	2	46	3		0	1	6.7		2			2	2	2	2	1	2	1	1	1	2	3	2	2	2	2	2	2	2	2			2	2	2	1	2	2
2	1	48	2			1	6.8		2	1		2	1	2	2	2	2	1	1	1	1	3	2	2	2	2	2	2	2	1	40		1	2	1	1	2	2
2	1	43	2	2	2	1	7		2			1	2	2	2	2	2	1	1	1		2	2	2	2	2	2	2	1	2			2	2	2	1	2	2
2	2	48	3		0	1	46.8		2			2	1	2	2	2	2	1		1	2	3	2	2	2	2	2	2	2	1	5	5	1	2	2	1	2	2
2	1	47	2	5	2	1	60		2	1	1	1	2	2	2	2	2	1	1	3			2	2	2	2	2	2	1	1	50	12.5	2	1	1	1	2	2
2	1	49	2		3	1	15		2	1		1	1	2	2	2	2	1	1	1	2	2	2	2	2	2	2	2	1	1	15	10	1	2	2	1	2	2
2	1	47	7	19	0	1	124		2		1	1	2	2	2	1	2	1	1	3			2	1	2	2	2	2	1	1	5	0	1	2	2	1	1	1
2	1	48	2	6	2	1	8.9	100	2		1	1	2	2	2	2	2	1	1	3			2	2	2	2	2	2	2	1	50	15	1	2	2	1	2	2
2	2	48	2	4	2	1	0.5		2	1	2	1	2	2	2	2	2	2					2	2	1	2	2	2	1	1	10	5	2	2	1	1	2	2
2	2	48	2	3	1	1	30.7		2		1	1	2	2	2	2	2	1	1	1		3	2	2	2	2	2	2	1	2			2	2	2	1	2	2
2	1	48	2	1		1	7		2	1	2	1	2	2	2	2	2	1	1	1	3	4	2	2	2	2	2	2	2	1	30		2	2	2	2	2	2
2	1	49	3	7	5	2			2	2	2	1	2	2	2	2	2	2					2	2	2	2	2	2	1	1	10	5	2	2	2	1	2	2
2	2	47	4	6	6	1	269		2		2	1	1	1	2	1	2	2					2	2	2	2	2	2	1	2			1	2	2	1	2	2
2	2	47	3	5	0	1	110		2	1	1	1	2	2	2	2	2	1	1	1	1	3	2	2	2	2	2	2	1	2			2	2	2	1	2	2
2	2	48	8			1	28		2	1	1	1	2	2	1	2	2	1	1	1	1	5	2	2	2	2	2	2	2	1	60	10	1	2	2	1	1	1
2	2	46	3	7	8	2			2	1	1	1	2	2	2	2	2	2					2	2	2	2	2	2	1	1	30	12.5	2	2	2	1	2	2
2	2	47	3	17	1	1	150		2		1	1	2	2	1	1	2	1	1	1	2	5	2	2	2	2	2	2	1	1	30	10	1	2	1	1	1	1
2	2	47	9	14	1	1	150		2		1	1	2	2	2	2	2	1	1	1	2	5	2	2	2	2	2	2	1	1	17.5	12.5	1	2	1	1	1	1
2	1	47	2	2		2			2		2	1	2	2	2	2	2	2											1	2			2	2	2	1	2	2
2	2	42	2	2	2	1	28		2	2	1	1	1	2	2	2	2	2					1	2	2	2	2	2	2	1		6	2	2	2	1	2	2
2	2	46	5	7	1	2		0.03	2	1	2	2	2	2	2	1	2	2					2	2	2	2	2	2	2	2			1	2	2	1	2	2
2	1	25	3	7	7	1	0.4		2	1	1	2	1	2	2	2	2	2					2	2	2	2	2	2	1	1	20	8	1	2	2	1	2	2
2	2	43	3	3	0	1	50.8		2	1	1	1	1	2	2	2	2	1	1	3									1	1	40	2.5	1	2	1	1	2	2
2		47	2	2	0	1	11		2			1	1	2	2	2	2	1	2	1	1	3	2	2	2	2	2	2	1	2			2	2	2	1	2	2
2	1	47	4	5	1	1	54		2		1	2	1	2	2	2	2	1	1	1	2	4	2	2	2	2	2	2	2	1	45	3	1	2	2	1	2	2
2	2	46	3	2	0	2		18.9	2	1	1	2	2	2	2	2	2	2					2		2	2	2	2	2	1	30	0	1	2	2	2	2	2
2	1	48	3	6	2	2			2	1	1	2	2	2	2	1	2	2					2	2	2	2	2	2	2	1	5	5	2	1	1	2	1	2
2	1	46	2	3	0	1	45.6		2	1	1	1	2	2	2	2	2	1	1	1	2	2	2	2	2	2	2	2	2	1	40	8	1	2	2	2	1	1
2	1	48	8	13	0	1	184.2		2			1	1	2	2	2	2	2											1	1	30	10	2	2	2	1	2	2
2	2	47	9	18	4	1	53.6		2	1	1	1	2	2	2	2	2	1	1	1	2	4	2	2	2	2	2	2	1	1	5	5	1	2	2	2	1	1
2	1	46	1	0	0	1	7.1		2		2	2	2	2	2	2	2	1	1	1	1	1	2	2	2	2	2	2	2	2			2	2	2	1	2	2
2	2	47	2	2	1	2			2	2	2	1	2	2	2	2	2	2					2	2	2	2	2	2	1	2			2	2	2	1	2	2
2	2	48	2	2	1	1	0.6		2	1	2	1	2	2	2	2	2	1	2	1	2	2	2	2	2	2	2	2	1	2			2	2	2	1	2	2
2	2	46	5	13	8	1	35		2	1	1	1	1	1	1	1	2	1	1	1	1	4	2	2	2	2	2	2	2	1	20	0	1	2	2	2	2
2	1	47	4	10	6	1	50		2		1	1	2	2	2	2	2	1	1	3			2	2	2	2	2	2	2	1	40	10	1	2	2	1	1	2
2	2	47	2	6	4	1	2.9		2		1	1	1	2	2	2	2						2	2	2	2	2	2	1	2			2	2	2	1	2	2
2	1	45	4	3	0	1	27					1	2	2	1	2	2	1	1	1	3	4	2	2	2	2	2	2	1	1	30	5	1	2	2	1	2	2
2	1	45	3	2	1	1						1	2	2	2	2	2						2	2	2	2	2	2	1	1			2	2	1	1	2
2	1	46	2	6	0	2				1	2	1	1	2	2	2	2	2					2	2	2	2	2	2	1	1	10	0	1	2	2	1	2	2
2	2	45	3	4	4	1	40		2	1	1	2	2	2	1	2	2	1	2	1	1	3	2	2	2	2	2	2	1	1	10	7.5	1	2	2	1	2	2
2	2	45	3			1	360		2		1	2	2	2	2	1	2	1	1	1		5	2	2	2	2	2	2	1	1	30	12	1	2	2	1	1	2
2	2	46	6	11	8	2			2		1	1	2	1	2	2	2	2					2	2	2	2	2	2	1	1	50	22.5	2	2	1	2	1	2
2	2	40	5	11	4	2			2	1	1	1	1	2	1	1	2	2					2	2	2	2	2		1	1	50	35	2	2	2	1	1	2
2	2	46	3	4	2	1	8.1		2	1	1	2	1	2	2	2	2	1	1	1	2	3	2	2	2	2	2	2	1	1	50	5	2	2	1	1	2	2
2	2	46	2			1	103		2	1		1	2	2	2	2	2	1	1	1		3	2	2	2	2	2	2	1	1	20		1	2	2	1	2	2
2	2	46	4	5	3	2			2	1	2	1	2	2	2	1	2	2											1	2			1	2	2	1	2	2
2	1	45	5	11		1	550		2	1	1	1	2	2	2	2	2	1	1	1	2	4		2	2		2	2	1	1	30	10	1	2	1	2	1	2
2	2	45	3	3		2			2	1	2	1	2	2	2	2	2	2					2	2	2	2	2	2	1	2			2	2	2	1	2	2
2	2	40	4	10	5	1	38		2		1	2	2	2	1	1	1	2					2	2	2	2	2	2	2	1	10	10	2	2	2	1	2	2
2	2	40	3			1	1			1	1	1	2	2	2	2	2	2					2			2	2	2	1	2			1	2	2	1	2	2
2	1	46	2	3		2				1		1	2	2	2	2	2	2											1	2			2	2	2	1	2	2
2	1	44	2	4	2	2			2	1	1	1	2	2	2	2	2	2					2	2	1	2	2	2	1	1	15	15	1	2	2	1	2	2
2	1	43	3			1	37		2	1	1	1	2	2	2	2	2	1	2	1	1	3	2	2	2	2	2	2	2	1	30		2	2	2	1	1
2	2	44	3	3	2	1	47		2	1	1	1	2	2	2	2	2	1	2	1	1	3	2	2	2	2	2	2	2	1	7.5	0	1	2	2	1	1	2
2	2	43	4	8		1	188		2	1	1	2	1	2	2	2	2	1	2	3			2	2	1	1	2	2	1	1			2	2	2	1	2
2	2	45	4	6		1	130			1		1	1	2	1	2	2																2	2
2	1	45	4	8	0	1	20.5		2	1	1	2	2	2	2	1	2	1	1	1	2	2	2	2	2	2	2	2	1	1	50	6	1	2	1	1	1	2
2	1	45	4	8	5	1	240		2	1	1	1	2	2	2	2	2	1	1	1	1	3							2	1	10	10	2	2	2	2	2
2	1	43	6	12	9	1	25		2	1	2	1	1	2	2	1	2	1	1	1	1	2		2	2	2	2	2	1	1		17.5	2	2	1	2	1	2
2	2	44	5	10	3	2			2	1	2	2	2	2	2	1	2						2	2	2	2	2	2	2	1	5	5	1	2	1	2	1	2
2	1	46	3		5	1	37		2	1		1	1	2	2	1	2	1	1	1		2	2	2	2	2	2	2	2	1	20	8	1	2	2	1	2	2
2	2	45	4		0	2			2	1	2	1	2	2	2	1	2	2					2	2	2	2	2	2	1	1	30	0	2	2	1	1	1	2
2	1	46	6	7	1	1	110		2	1	1	2	2	1	1	2	2	1	2	2			2	2	2	2	2	2	1	1	15	15	1	2	2	1	1	2
2	2	45	3			1	4.6		2		2	1	2	2	2	1	2	1	2	2			2	2	2	2	2	2	1	1	20	10	1	2	2	1	2	2
2	2	45	4	10	1	1	350		2			1	1	2	1	1	2	1	2	1		3	2	2	2	2	2	2	1	1	5	5	2	2	2	1	2	2
2	2	44	2		0	2				1	1	1	1	2	2	2	2	2							2	2	2	2	1	2			2	2	2	1	2	2
2	1	43	2	3	1	1	3		2		2	1	1	2	2	2	2						2	2	2	2	2	2	1	1	25	15	1	2	2	1	2	2
2	1	45	3	2	2	1	5.1		2	1	1	2	2	2	2	1	2	1	2	3			2	2	1	2	2	2	1	2			2	2	2	1	2	2
2	2	42	5	7	2	1	50		2	1	1	1	1	2	2	2	2	2					1	2	2	2	2	2	1	1	40	0	1	2	2	1	2	2
2	2	45	6	13	3	1	32		2	1	1	1	1	2	1	1	2	1	2	3			2	2	2	2	2	2	1	1	20	10	1	2	2	1	2	2
2	1	44	2	2	0	1	5.8		2	1	2	1	1	2	2	2	2	1	1	3			2	2	1	2	2	2	2	1	30	1	2	2	2	1	1	1
2	1	43	4	10	0	1	35		2	1	1	1	1	2	2	2	2	2					2	2	2	2	2	2	2	1	20	6	2	1	2	2	2	2
2	2	42	6	11	3	1	79		2		1	1	2	1	1	1	2	1	1	1	2	4	2	2	2	2	2	2	1	1	25	10	1	2	1	2	1	2
2	2	32	5	12	6	1	1.1		2	1	1	1	2	2	2	2	2	1	1	1	2	4	2	2	2	2	2	2	1	1	10	7	1	2	2	1	1	2
2	1	43	6	12	0	1	130		2	1	1	1	2	2	1	2	2	1	1	1	2	5	2	2	2	2	2	2	2	1	50	5	1	2	2	1	1	2
2	1	45	2	1	0	1	114.2		2		2	1	1	2	2	2	2	2					2	2	2	2	2	2	1	2			2	2	2	1	2	2
2	2	28	2		5	2			2	1	2	1	2	2	2	2	2	2					2	2	2	2	2	2	1	1	70	0	2	2	2	1	2	2
2	1	41	2	3	2	2			2	1		1	1	2	2	2	2	2					2	2	2	2	2	2	1	1	20	2	1	2	2	1	2	2
2	2	44				1	10.3				1	2	2	2	2	2	2	1	1	1	2	1	2	2	2	2	2	2	1	1	40	4	1	2	2	1	2
2	1	43	3	5	2	1	38			1	1	1	2	2	2	2	2	1	2	3			2	2	2	2	2	2	2	1	10	5	2	2	2	1	1	2
2	2	43	3		1	1	91		2		1	1	2	2	2	2	2	1	1	1	1	2	2	2	2	2	2	2	1	2			1	2	2	1	2	2
2	2	44	2	4	2	2			2	1	1	1	1	2	2	2	2	2					2	2	2	2	2	2	1	1	20	10	2	2	2	1	2	2
2	2	45	2	2	2	2				1	2	1	2	2	2	2	2												1	2			2	2	2	1	2	2
2	1	43	2	4	0	1	1.6		2	2	2	2	1	2	2	2	2	2					2	2	2	2	2	2	1	2			2	2	2	1	2	2
2	2	26	3		6	2			2	1		1	1	2	2	2	2	1	1				2	1	2	2	2	2	1	2			1	2	2	1	2	2
2	2	42	2	1		1	45		2	1		1	2	2	2	2	2	2											1	2			2	2	2	1	2	2
2	2	43	4	7	5	1	100		2	1	1	1	1	2	2	2	2	1	2	3			2	2	2	2	2	2	1	1	30	15	1	2	2	1	1	2
2	2	43	8		2	1	52		2		1	2	2	2	1	2	2	1	1	1	2	5	2	2	2	2	2	2	1	1	50	17.5	2	2	1	2	1	2
2	2	44	8	23	0	1	28		2	1	1	1	1	2	1	2	2	2					2	2	2	2	2	2	1	1	40	5	1	2	1	2	1	1
2	1	44	4	6		1	10.3		2	1	1	2	2	2	1	2	2	1	1	1	2	3	2	2	2	2	2	2	2	1	20		2	2	2	1	2	2
2	1	42	6	12	1	1	136		2	1	1	1	2	2	1	1	2	1	1	1	4	5	2	2	2	2	2	2	2	1	50	5	1	2	2	1	1	2
2	2	42	3	7	5	1	0.6		2	1	1	1	2	2	2	2	2	2					2	2	2	2	2	2	1	1	10	10	1	2	2	1	1	2
2	1	42	3	8	8	2			2	1	1	1	1	2	2	1	2	2					2	2	2	2	2	2	1	1	15	10	2	2	2	1	1	2
2	2	43	3	12	1	2			2	1	2	1	2	2	2	2	2	2					2	2	2	2	2	2	1	1	20	12.5	1	2	1	2	1	2
2	2	43	6	10	4	1	16		2	1	1	2	2	2	1	2	2	1	1	1	2	4	2	2	2	2	2	2	1	1	10	8	2	1	1	1	1	2
2	2	42	5	6	4	2			2	1	1	1	1	2	2	2	2	2					2	2	2	2	2	2	1	1	30	17.5	1	2	1	2	1	2
2	2	44	2	4	1	1	8.4		2	1	1	2	2	2	2	2	2	1	2	1	2	3	2	2	1	2	2	2	2	1	20		2	2	2	1	2	2
2	2	43	4		4	2			2	1	2	2	2	2	2	1	2	1	1	1	1	3	2	2	2	2	2	2	1	1	25	2	1	2	2	1	2	2
2	1	43	2	2		1	0.7			1	1	1	2	2	2	2	2	2					2	2	2	2	2	2	2	1	20	10	1	2	2	2	2	2
2	2	44	5			1	36		2	1	1	1	2	2	1	2	2	1	2	3			2	2	2	2	2	2	1	1	50	15	1	2	2	1	2	2
2	2	45	3	4	0	1	22.4		2			1	2	2	2	2	2	1	1	1	3	5	2	2	2	2	2	2	1	1	20		1	2	2	1	2	2
2	2	39	3		0	1	2		2	1	2	1	1	2	2	2	2	2											1	1	10	2.5	1	2	1	1	2	2
2	2	42	3	9	5	2			2	1	1	1	1	2	1	1	2						2	1	2	2	2	2	1	1	20	12.5	2	2	2	1	1	2
2	1	43	4	4	3	1	12		2	1	1	1	1	2	2	2	2	1	1	1	2	4	2	2	2	2	2	2	1	1	20	5	1	2	2	1	1	2
2	1	40	2	1	1	2					1	1	2	2	2	2	2						2	2	2	2	2	2	1	1	5	5	1	2	1	1	2	2
2	2	42	3			1	120					2	1	2	1	2	2	1	2	2			2	2	2	2	2	2	1	2			2	2	2	1	2	2
2	2	41	5	5	2	1	23		2	1	1	1	1	2	1	1	2	1	1	1	1	2	2	2	2	2	2	2	1	1	10	3	1	2	2	1	1	2
2	2	44	4	6	0	1	59		2	1	1	2	2	1	1	2	2	1	1	1	1	2	2	2	2	2	2	2	1	1	10	20	2	2	2	1	1	2
2	2	43	3	2	0	2			2	1		1	1	2	2	2	2	2					2	2	1	2	2	2	2	1	40	22.5	2	2	2	1	2	2
2	2	44				1	79.2			1	2	1	1	2	2	2	2	2					2	1	1	2	2	2	1	1	30	30	2	2	2	1	2	2
2	1	43	6	11	8	1	110		2		2	2	1	2	2	2	2	1	1	1	4		2	2	2	2	2	2	1	1	30	30	2	2	1	1	1	2
2	2	41	2	4	1	1	21.4		2			1	1	2	2	2	2	2					2	2	2	2	2	2	1	2			2	2	2	1	2	2
2	2	44	3	6	6	1	23		1	2	2	1	2	2	2	2	2	2					2	2	2	2	2	2	1	1	5	5	1	2	2	1	1	2
2	2	42	4	4	0	2		34.5	2	1	1	2	2	1	1	1	2	2											1	1	25	10	1	2	1	1	2	2
2	2	43	4	9	0	2		92	2		2	2	1	2	2	2	2	2					2	2	2	2	2	2	2	1	50	47.5	2	2	1	2	2	2
2	1	43	3	2	0	2			2	1	1	1	2	2	2	2	2						2	2	2	2	2	2	1	2			1	2	2	1	2	2
2	2	41	6	7	4	1	7		2	1	1	2	1	2	2	2	2	1	2	3			2	2	2	2	2	2	1	1	20	12.5	1	2	2	2	1	2
2	1	41	3	2		1	27.6		2	2	1	2	2	2	2	1	2	1	1	1	1	4	2	2	2	2	2	2	1	1	30		2	2	2	1	2	2
2	2	42	5	10		1	26.5				2	2	2	2	2	1	2	2					2	2	1	2	2	2	1				2	2	2	1	2	2
2	2	41	5	12	6	1	350		2	1	1	2	2	2	2	1	2	2					2	2	2	2	2	2	1	1	10	10	1	2	2	1	2	2
2	2	41	2	3	1	2			2	1		1	2	2	2	2	2	2					2	2	2	2	2	2	1	2			2	2	1	1	2	2
2	1	41	3	6	6	1	6.9		2		1	1	2	2	2	1	2	1	2	1	2	2	2	2	2	2	2	2	1	2			1	2	2	1	2	2
2	2	40	4	6	2	1	23		2	1	1	1	2	2	2	2	2	2					2	2	2	2	2	2	1	1	10	6	2	2	2	1	2	2
2	2	32	5	8	3	1	1980		2		1	2	2	2	2	1	2	2					2	2	2	2	2	2	1	2			1	2	1	2	1	2
2	2	38	3	7	5	1	31		2	1	2	1	1	2	2	1	2	2					2	2	2	2	2	2	1	2			2	2	2	1	2	2
2	1	41	6	10	2	1	10		2	2	1	1	1	2	1	2	2	1					2	2	2	2	2	2	1	1	60	9	1	2	1	2	2	2
2	1	42	9			1	194		2	1	1	1	2	2	2	2	2	1	2	3			2	2	2	2	2	2	2	1	40	17.5	1	2	1	2	1	1
2	1	42	2	4	3	1	0.4		2		2	1	2	2	2	2	2	2					2	2	2	2	2	2	1	2			2	2	2	1	2	2
2	2	41	2	3	1	1	14		2	2	2	1	2	2	2	2	2	2					2	2	2	2	2	2	1	1	20	10	1	2	2	1	2	2
2	2	40	4	3	0	2			2	1	2	2	2	2	1	2	2	2					2	2	2	2	2	2	1	2			2	2	2	1	2	2
2		41	1	0	0	1	2.1					2	2	2	2	2	2	1	1	1	3	3	2	2	2	2	2	2	2	2			2	2	2	1	2
2	2	42	6	5	0	1	39		2	1	1	2	2	2	2	1	1	1	1	1	2	4	2	1	2	2	2	2	1	1	15	7.5	1	2	2	2	2	2
2	2	41	3	3	0	1	52	0.02	2	1	1	1	1	2	2	2	2	1	1	1	1	1	2	2	1	2	2	2	1	1	50	9	1	2	2	1	1	2
2	2	41	2	8		1	40		2	1	2	1	1	2	2	2	2	2					2	2	2	2	2	2	1	2			1	2	2	1	2	2
2	2	41	3	5	2	2			2	2	2	1	2	2	2	2	2	2					2	1	2	2	2	2	1	2			2	2	2	1	2	2
2	2	41	7	20	0	1	47.3		2	1	1	1	2	2	2	2	2	1	2	1	1	1	2	2	2	2	2	2	1	1	30	5	1	2	1	2	1	1
2	1	39	2	6	1	1	2.6		2	1		1	1	2	2	2	2	2					2	2	1	2	2	2	1	1	20	5	2	2	2	1	2	2
2	1	40	2	3	2	1	0.3		2	1	1	1	2	2	2	2	2	2					2	2	2	2	2	2	1	1	10	5	2	2	2	1	2	2
2	1	41	3	4	2	1	73		2	1	1	1	1	2	2	1	2	2					2	2	2	2	2	2	2	1			1	2	2	1	2	2
2	2	40	2	4	0	2			2	1		1	1	2	2	2	2	2											1	2			1	2	2	1	2	2
2	2	32	3		0	1	1100		2		2	1	1	2	2	2	2	1	2	3			2	2			2	2	1	2			2	2	2	1	2	2
2	2	42	3	7	4	2			2	1	2	1	2	2	2	2	2	2					2	2	2	2	2	2	1	1	20	10	1	2	2	1	1	2
2	2	42	2	4	0	2			2	1	1	1	1	2	2	2	2	2					2	2	2	2	2	2	1	1	20	13	1	2	2	1	2	2
2	2	40	4	9	9	1	0.3		2		2	1	2	2	2	2	2	2					2	1	2	1	2	2	1	1	8	2	2	2	2	1	2	2
2	2	40	3	6	2	1	68		2	1	1	1	2	2	2	1	2	1	1	1	1	2							1	2			1	2	2	1	2	2
2	2	39	4	9	3	1	56		2	1	1	1	2	2	1	2	2	1	1	1	2	2	2	2	2	2	2	2	2	1	10	3	1	2	2	1	2	2
2	1	41	6	9	4	1	53		2	1	1	1	2	2	1	2	2	2					2	2	2	2	2	2	1	1	60	33	1	2	2	1	1	2
2	2	31	3		2	2		4.1	2	1	1	2	1	2	2	2	2	2					2	2	2	2	2	2	2	1	80	10	2	2	2	1	2
2	2	40	3	3	1	1	2.3			1	1	1	1	2	2	1	2	2					2	2	2	2	2	2	1	2			2	2	2	1	2	2
2	2	38	3	3	2	1	1590		2			1	2	2	2	1	2	1	1	3			2	2	2	2	2	2	1	1	10		2	2	2	1	2	2
2	2	39	6	6	0	1	1500		2	1		1	2	2	2	2	2	1	1	3			2	2	2	2	2	2	1	1	10	7.5	1	2	2	1	2	2
2	2	41	2	2	1	1	1					2	1	2	2	2	2	2					2	2	2	2	2	2	1	2			2	2	2	1	2	2
2	1	9	3	7	3	2			2	2	2	1	2	2	2	2	2	2					2	2	2	2	2	2	2	1	30	0	2	2	1	1	2	2
2	2	41	9	16	3	1	48		2			2	2	2	2	2	1	1	1	1	2	4	2	2	2	2	2	2	1	1	20	8	1	2	1	2	1	1
2	2	32	2	2	0	2			2	1		1	2	2	2	2	2						2	2	2	2	2	2	1	1			2	2	2	1	2	2
2	2	38	3	6	4	1	118		2	1	1	2	2	2	2	1	2	1	1	2			2	2	2	2	2	2	1	1	30	0.5	2	2	2	1	2	2
2	2	38	8	18	8	1	66		2	1	1	1	2	2	1	1	2	1	2	1	1	1	2	2	2	2	2	2	1	1	10	0	1	2	1	2	1	1
2	1	34	2	3	1	1	449					1	2	2	2	2	2	1	1	3			2	2	2	2	2	2	1	1	15	1	1	2	2	1	2	2
2	2	39	6	9	7	2			2	1	2	1	2	2	1	1	2	1	2	3			2	2	2	2	2	2	1	1	15	12	2	2	1	1	1	2
2	1	39	6	12	9	1	110		2	1	1	2	1	2	2	1	2	1	1	1		3							1	1	30	12.5	2	2	1	2	2	2
2	2	40	6	14	3	1	48		2	1	1	1	1	2	1	2	2	1	1	2			2	2	2	2	2	2	1	1	40	15	2	1	2	2	2	1
2	2	39	3	4	4	2			2	1	1	1	1	2	2	2	2	2					2	2	2	2	2	2	1	1	5	5	2	2	2	1	2	2
2	2	40	3	6	4	2			2	1		2	1	2	2	2	2	2					2	2	1	2	2	2	1	1	10	5	1	2	2	1	2	2
2	1	38	2		0	1	5.9					1	2	2	2	2	2	1	1	1	2	3	2	2	2	2	2	2	1	1	15	15	2	1	1	1	2	2
2	1	40	4	4	4	2			2	1	1	2	2	2	1	2	2	2					2	2	2	2	2	2	1	1	10	5	1	2	2	1	2	2
2	2	39	5	12	11	2			2	2	2	2	2	2	2	1	2	2					2	2	2	2	2	2	1	1	15	15	1	2	1	1	1	2
2	2	39	2	2	0	1	1.2		2		2	2	1	2	2	2	2	2					2	2	2	2	2	2	1	2			2	2	1	1	2	2
2	2	40	3	9	9	1	170		2	1	1	1	1	2	2	2	2	1	2	3			2	2	2	2	2	2	1	1	10	9	1	2	2	1	1	2
2	1	40	2	1	0	1	9.7		2	1	2	1	2	2	2	2	2	2					2	2	2	2	2	2	1	2			2	2	2	1	2	2
2	2	20	2			2			2		2	2	1	2	2	2	2						2	2	2	2	2	2	1	1		0	2	2	1	1	2	2
2	2	37	5	19	11	1	230		2	1	1	1	1	2	2	1	2	1	2	1	3	1	2	2	2	2	2	2	1	2			1	2	1	1	1	2
2	2	38	2	3	0	1	36		2	1	2	1	2	2	2	2	2	1	1	1	2	4	2	2	2	2	2	2	1	1	20	1.25	2	2	2	1	2	2
2	2	37	2		0	1	440		2		2	1	2	2	2	2	2	2					2	2	2	2	2	2	1	2			2	2	2	1	2	2
2	2	37	4	12	0	1	18.2		2	1	1	2	2	2	2	2	2	2					2	2	2	2	2	2	1	1	30	17.5	1	2	2	2	2	2
2	1	37	9	24		1	280		2	1	1	1	1	1	1	1	2	1	2	1	3	1	2	2	2	2	2	2	1	1	25	11.25	1	2	1	2	1	1
2	1	37	7			2			2	1	2	1	1	2	2	2	2	2					2	2	2	2	2	2	1	1	30		1	2	2	2	1	1
2	1	37	2			2			2	1	1	1	2	2	2	2	2	2					2	1	2	2	2	2	1	2			2	2	2	1	2	2
2	2	29	4	3	2	1	19			1		1	2	2	2	2	2	1		2			1	2	2	2	2	2	1	1	50	7.5	2	2	2	2	2	2
2	2	38	6	18	3	2		47	2	1		1	2	2	2	1	2						2	2	2	2	2	2	1	1	20	15	1	2	1	2	1	1
2	2	35	3	5	2	1	170		2	1	1	1	2	2	2	2	2	2					2	2	2	2	2	2	1	1	15	7.5	1	2	2	1	2	2
2	2	38	4	9	2	1	9.3		2	1	2	2	2	2	2	2	2	1	1	1		4	2	2	2	2	2	2	1	2			1	2	1	2	1
2	2	37	9	24	2	1	260		2	1		2	1	2	2	2	2	1	1	1	3	5	2	2	2	2	2	2	1	1	30	11	1	2	2	2	1	1
2	2	37	5	7		2			2	1	1	2	2	2	2	2	2						2	2	2	2	2	2	2	2			2	2	2	1	2	2
2	2	38	4	10	0	1	120		2	1	1	1	1	2	2	2	2	1	1	1	2	2	2	2	2	2	2	2	1	1	50	6.25	1	2	1	1	1	2
2	2	38	2	4	2	1	22		2		1	2	1	2	2	2	2	1	2	1		2	2	2	2	2	2	2	2	1	10	10	2	2	1	1	2	2
2	1	37	2	4		2			2	1	2	1	1	2	2	2	2	2					2	2	1	2	2	2	1	1	50		2	2	2	1	2	2
2	2	33			3	1	2.5		2	1	1	1	2	2	2	2	2	2					2	2	2	2	2	2	1	1		10	2	2	2	1	1	2
2	2	35	3	7	5	1	1.9		2		2	1	2	2	2	2	2	2					2	2	2	2	2	2	1	2			2	2	2	1	2	2
2	2	38	9	21	1	1	21		2			1	2	2	2	2	2	1	2	1	2	4	2	2	2	2	2	2	1	1	50	20	2	2	1	1	2	2
2	1	38	3	9	7	1	74.6		2	1	1	1	2	2	2	2	2	1	2	1	2	4	2	2	2	2	2	2	2	1	30	5	1	2	2	2	1	2
2	1	37	6	11	0	1	83		2		1	2	1	2	1	2	2	1	1	1	1	4	2	2	2	2	2	2	2	1	50	1	2	2	2	2	2	2
2	2	35	3	7	3	1	12.1		2	1	1	2	1	2	2	2	2	1	1	3			2	2	1	2	2	2	2	1	30	5	2	2	1	1	2	2
2	2	37	2	2	0	1	6490		2	1	1	1	2	2	2	2	2	2					2	2	2	2	2	2	1	2			2	2	2	1	2	2
2	2	37	2			1	1.4		2	1	1	1	2	2	2	2	2	1	2	2			2	2	2	2	2	2	2	2			2	2	2	1	2	2
2	1	37	2	6	1	1	0.4		2		2	1	1	2	2	2	2	2											2	1	10	10	2	2	2	1	2	2
2	1	36	2	5	0	1	40				1	1	1	2	2	2	2	1	1	1	1	4	2	2	2	2	2	2	2	2			2	2	2	1	2	2
2	2	35	3	7	4	1	730		2	1	1	1	1	2	2	1	2	1	2	2			2	2	2	2	2	2	1	2			2	2	2	1	2	2
2	1	37	9	21	1	1	420		2		1	1	1	1	1	1	1	1	1	1	4	4	2	2	2	2	2	2	1	1	30	15	2	2	1	2	1	1
2	1	38	2	5	2	2			2	1	1	1	1	2	2	2	2	2					2	2	2	2	2	2	1	1	30	17.5	2	2	2	1	2	2
2	1	38	7	14	0	1	125		2		1	1	1	2	1	1	1	2					2	2	2	2	2	2	2	1	20	20	1	2	2	2	2	2
2	2	35	9			1	78.8		2	1	1	1	2	2	2	2	2	1	1	1	2	3	2	2	2	2	2	2	1	1	30	12	1	2	1	2	2	1
2	1	37	3	4	2	1	29.7		2	1	1	1	1	2	2	2	2	1	2	2			2	2	2	2	2	2	1	1	30	15	1	2	1	1	2	2
2	1	35	2	3	0	2			2	1	2	2	1	2	2	2	2	2					2	2	2	2	2	2	1	1	20	5	1	2	2	1	2	2
2	2	35	2	3	0	1	266		2	1	1	2	1	2	2	2	2	2					2	2	2	2	2	2	1	2			2	2	2	1	2	2
2	2	4	2	2		2			2	1	1	1	2	2	2	2	2	2					2	2	2	2	2	2	1	1	20		2	2	2	1	2	2
2	2	36	3	9	9	1	304		2	2	1	1	1	2	2	2	2	1	1	1	3	3	2	2	2	2	2	2	2	1	17.5	17.5	1	2	2	1	2	2
2	2	35	6	11	1	1	28		2	1	1	2	2	1	2	2	2	1	2	3			2	2	2	2	2	2	1	1	50	5	2	2	1	2	2	2
2	2	35	5	10	4	2		11.2	2	1	1	2	2	2	2	1	2	2					2	2	2	2	2	2	1	1	30	12	1	2	1	1	1	2
2	2	37	4	7	7	1	73		2	1	1	1	1	2	2	1	2	2					2	2	2	2	2	2	1	1	15	15	2	1	2	1	2	2
2	1	36	3	7	0	1	36		2	1	1	2	1	2	2	2	2	1	1	3			2	2	2	2	2	2	1	1	30	7.5	2	1	2	2	2	2
2	2	32	6	12	5	2		12.7	2	1	1	2	2	1	1	1	2	2					2	2	2	2	2	2	1	1	15	10	2	2	2	1	2	2
2	2	36	7	8	0	1	730		2	1	1	1	1	2	2	2	2	2					2	2	2	2	2	2	2	1	45	10	2	2	1	1	2	2
2	2	37	3		2	1	1.3		2			1	1	2	1	1	2	1	1	2			2	2	2	2	2	2	1	2			2	2	2	1	2	2
2	2	36	6	10	0	1	1000		1		1	1	2	2	2	2	2	1	1	2			2	2	2	2	2	2	1	1	50	20	1	2	2	1	2	1
2	2	34	8	15	4	1	96		2	1	1	1	1	2	2	2	2	1	2	1	2	4	2	2	2	2	2	2	1	1	50	50	2	2	1	2	1	2
2	1	34	9	24	0	1	61.8		2	1		2	2	1	2	1	2	1	1	1			2	2	2	2	2	2	1	1	7.5	5	2	2	1	2	2	1
2	2	31	3	2	1	1	32.2		2		1	2	2	2	2	1	2	2					2	2	2	2	2	2	1	2			1	2	2	1	2	2
2	1	33	2	6	2	2			2	1	2	1	1	2	2	2	2	2					2	2	2	2	2	2	1	1	15	5	2	2	2	1	2	2
2	2	34	4	4	1	2			2	1	2	1	2	2	2	2	2	1	2	3			2	2	2	2	2	2	1	1	5	5	2	1	2	1	2	2
2	2	34	4	10	0	1	59			1	1	2	1	2	1	2	2	1	1	1	1	5	2	2	2	2	2	2	1	1	20	2	1	2	2	2	2	2
2	2	33	2	4	0	1	7.5		2	1	1	1	2	2	2	2	2	2					2	2	2	2	2	2	1	2			2	2	2	1	2	2
2	1	35	9	24		1	120			1	2	1	2	2	2	2	2	1	2	1	2	4	2	2	2	2	2	2	1	1	45		1	2	2	2	2	1
2	1	35	3	6	1	2			2	1	1	1	1	2	1	1	2	2					2	2	2	2	2	2	1	2			2	2	2	1	2	2
2	2	33	5	10	9	2			2	2	2	1	2	2	2	2	2	2					2	2	2	2	2	2	2	1	10	10	1	2	1	1	1	2
2	2	24	4	6	1	1	160		2	1	1	1	1	2	1	1	2	1	2	1			2	1	2	2	2	2	1	1	60	0	2	2	2	1	2	2
2	1	26	2	4	4	2			2	1	2	2	1	2	2	2	2	2					2	2	2	2	2	2	1	2			1	2	2	1	2	2
2	1	19	3	6	1	1	128		2	1	1	1	2	2	1	2	2	1	1	1			2	2	2	2	2	2	1	1	50	7.5	1	2	2	1	1	2
2	2	34	5	6	1	1	98.3		2	1	1	2	1	2	2	2	2	1	2	1	1	2	2	2	2	2	2	2	1	1	20	15	1	2	2	1	1	2
2	2	35	2	6	0	2			2	1		1	1	2	2	2	2	2					2	2	1	2	2	2	1	1	20	0	2	2	2	1	2	2
2	2	33	2	3	2	2			2	2	2	1	2	2	2	2	2	2					2	2	2	2	2	2	1	2			2	2	2	1	2	2
2	1	32	2	1	1	1	14				1	2	1	2	2	2	2						2	2	2	2	2	2	2	2			1	2	2	1	2	2
2	2	34	4	6	1	1	1300		2	1	1	2	2	2	1	2	2	2					2	2	2	2	2	2	1	1	45	7.5	2	1	2	1	1	2
2	2	35	2	4	2	1	400		2	1	2	1	1	2	2	2	2	2					2	2	2	2	2	2	1	1	5	5	2	2	2	1	2	2
2	2	29	3	6	0	1	85		2	1	2	2	1	2	2	2	2	1	1	3			2	2	2	2	2	2	1	1	60	10	1	2	2	1	1	2
2	2	33	4	7	3	2			2	2	2	2	2	2	1	2	2	2					2	2	2	2	2	2	1	2			2	2	2	1	2	2
2	2	35	4			1	100		2			1	2	2	2	2	2						2	2	2	2	2	2	1	1	5		2	2	2	1	2
2	2	34	6	12	2	2		26.6	2	1	1	2	2	2	1	1	2	2					2	2	2	2	2	2	2	1	15	10	2	2	2	1	1	2
2	1	32	4	3		1	27.6		2	1	1	2	2	2	1	2	2	1	1	1	1	2	2	2	2	2	2	2	1	1	30		1	2	2	1	1	2
2	2	33	4			2			2	1	2	2	1	2	2	2	2	2					2	2	2	2	2	2	1	2			2	2	2	1	1	2
2	2	32	1	2	0	1	41		2		1	1	2	2	2	2	2	1	1	1	2	5	2	2	2	2	2	2	1	1	20	5	1	2	2	1	2	2
2	2	34	5	11	11	2			2	2	2	2	2	2	2	1	2	2					2	2	2	2	2	2	1	1	10	10	1	2	2	2	2	2
2	1	31	9		9	1	61.6		2		1	1	2	2	1	1	2	1	1	1	3	5	2	2	2	2	2	2	1	1	30	9	2	1	1	2	1	1
2	2	34	8	19		1	16		2	1	1	1	1	2	2	2	2	1	1				2	2	2	2	2	2	1	1			1	2	1	2	1
2	2	34	2	3	2	1	194		2	1		1	2	2	2	2	2						2	2	2	2	2	2	1	1	5	2	2	2	2	1	2	2
2	2	32	6	13	3	2			2	1	1	1	1	2	1	1	1	2					2	2	2	2	2	2	1	1	20	5	1	2	2	1	1	2
2	2	32	3	7	2	1	34.2		2	1	1	2	2	1	1	1	2						2	2	2	2	2	2	1	2			1	2	2	1	2	2
2	1	27	3		7	2			2	1	2	1	1	2	2	2	2	2					2	2	2	2	2	2	1	1	30	25	1	2	1	1	2	2
2	1	35	3	7	2	1	184.2		2	1	1	1	1	2	2	2	2	1		1			2	2	2	2	2	2	1	2			2	2	1	1	1	2
2	1	34	2	5	0	1	9.2		2	1	2	1	2	2	2	2	2	2					2	2	2	1	2	2	2	1	60	30	2	2	2	1	2	2
2	2	30	2	4	1	1	120				1	2	1	2	2	2	2	1	2	2									1	2			2	2	2	1	2	2
2	2	32	5	11		1	170		2	1	1	1	2	2	2	2	2	1	1	1	4	3	2	2	2	2	2	2	1	1	30		2	2	1	2	1
2	1	33	2	6	3	2			2	1	2	2	1	2	2	2	2	2					2	2	2	2	2	2	2	1	10	2	2	2	1	1	2	2
2	2	32	5	12	0	1	490		2		1	2	2	2	2	1	2	1	2	1	1	4	2	2	2	2	2	2	2	1	5	5	1	2	1	2	2	2
2	2	33	2	2	2	2			2	1		1	2	2	2	2	2						2	1	2	2	2	2	1	2			2	2	2	1	2	2
2	2	21	5	9	7	1	20.6		2	1	1	2	2	2	2	1	2	2					2	2	2	2	2	2	1	1	17.5	10	1	2	2	1	1	2
2	2	30	3	6	4	2				1	2	1	1	2	2	2	2	2					2	2	1	2	2	2	1	2			2	2	2	1	2	2
2	2	32	7	7	0	2		32.6	2	2	1	2	2	2	2	1	2	2					2	2	2	2	2	2	2	1	10	10	1	2	1		2	2
2	2	32	1			1	14.9		2			2	2	2	2	2	2	1	1	1	1	4							2	2			2	2	2	1	2	2
2	1	32	6	9		1	40		2		1	1	2	1	1	1	2	1	1	1	2	4	2	2	2	2	2	2	1	1	50	14	2	2	2	1	2	2
2	2	30	5	5	0	1	42			1	1	1	2	2	1	2	2	1	1	1	1	2	2	2	2	2	2	2	1	2			1	2	2	2	2
2	2	30	3		3	1	12		2	1	1	1	1	1	1	1	2	2					2	1	2	2	2	2	1	1	25	13	1	2	2	1	2	2
2	1	31	2	2		2			2	1	2	1	1	2	2	2	2	2					2	2	2	2	2	2	1	2			2	2	2	1	2	2
2	2	32	2	3	1	1	24.6		2	1		1	1	2	2	2	2	2					2	2	2	2	2	2	1	2			2	2	2	1	2	2
2	1	31	5	5	2	1	4	0.01	2	1		1	1	2	2	2	2	1	2	3			2	2	1	2	2	2	1	1	30	20	2	2	2	1	1	2
2	1	31	2	2	1	1	0.4		2	1	2	1	2	2	2	2	2	2					2	2	1	2	2	2	1	2			2	2	2	1	2	2
2	1	30	6	5	0	1	710		2	1	1	2	2	2	2	1	2	1	1	2	1		2	2	2	2	2	2	2	1	30		1	2	1	2	1
2	2	18	9		0	1	0.5		2	1	1	1	1	2	1	1	2	1		2			2	2	2	2	2	2	1	1		25	2	1	1	1	2	1
2	2	29	6	11	2	1	27		2	1	1	1	2	2	1	2	2	1	2	3			2	2	2	2	2	2	1	1	45	4	2	2	2	2	2
2	2	29	2	3	2	2			2	1		1	2	2	2	2	2	2					2	2	2	2	2	2	1	2			2	2	2	1	2	2
2	1	30	3	6	0	2			2	2	2	2	2	2	2	1	2	2											2	1	35	4	2	2	1	2	1	2
2	1	29	2	2	0	1	0.5		2	1	2	1	1	2	2	2	2	2					2	2	2	2	2	2	1	1	10	0	2	2	1	1	2	2
2	2	31	3	10	1	1	72		2	1	1	1	2	2	1	1	2	1	2	1	1	4	2	2	2	2	2	2	1	1	30	5	1	2	2	2	1	2
2	1	29	2			1	105		2	1	1	1	2	2	2	2	2	1	1	1	2	5							1	2			2	2	2	1	2	2
2	1	28	4	6	2	1	926		2	1	1	2	2	2	1	2	2	1	2	3			2	2	2	2	2	2	2	1	60	10	1	2	2	2	2	2
2	2	28	5	10	3	1	639.2		2	1	1	2	1	2	2	2	2	1	1	3			2	2	2	2	2	2	1	1	20	12	2	2	1	2	1	2
2	2	27	4	17	8	1	2400		2	1	1	1	1	1	1	1	1	1	1	2			2	2	2	2	2	2	1	1	25	10	1	2	2	1	1	2
2	2	26	6	8	2	2		30	2	1	1	2	1	2	1	1	2	2					2	2	2	2	2	2	1	1	30	7	2	1	1	1	1	2
2	2	21	4	8	6	2		15.7			1	1	1	2	2	2	2	2					2	2	2	2	2	2	2	1	10	3	1	2	1	2	2	2
2	1	28	3	6	0	1	9.3			1	1	1	1	2	1	1	2	1	1	1	1	4	2	2	2	2	2	2	1	1	5	10	1	2	2	1	2
2	2	27	5	8	3	1	31		2	1	1	2	1	2	2	2	2	1	1	2			2	2	2	2	2	2	1	1	10	10	1	2	2	1	1	2
2	2	26	4			1	110		2		1	2	1	2	2	2	2	2					2	1	2	2	2	2	2	1	20		2	2	1	2	1	1
2	1	26	6			1	23		2	1	1	1	2	2	2	1	2	1	1	1	1	4	2	2	2	2	2	2	1	1			1	2	2	1	2	2
2	1	28	2			1	2.2					1	1	2	2	2	2																2	2
2	2	28	2	2	0	1	1.1		2	1	1	2	1	2	2	2	2	2					2	2	2	2	2	2	1	2			2	2	1	1	2	2
2	2	27	4	4	0	1	18		2	1	1	1	2	2	2	2	2	1	2	2			2	1	2	2	2	2	1	1	17.5	7.5	1	2	1	1	2	2
2	2	25	2	4	2	2		20.4	2		1	1	1	2	2	2	2	2					2	2	2	2	2	2	1	1	20	15	1	2	2	1	2	2
2	2	26	2	1	1	1	1		2			1	2	2	1	2	2	1	2	3			2	2	2	2	2	2	2	1	15	10	1	2	2	1	2	2
2	2	27	4	6	0	1	117		2		1	1	2	2	2	2	2	1	2	2			2	2	2	2	2	2	1	1	10	5	2	1	2	1	1	2
2	2	28	6	15		1	39		2	1	1	2	2	2	1	2	2						2	2	2	2	2	2	1	1	20		2	2	1	1	1	2
2	1	27	9			1	572		2	1	1	2	2	2	2	2	1	2					2	2	2	2	2	2	2	1	20		2	2	1	1	1	1
2	2	27	6		7	2			2	1	1	1	2	2	2	2	2	1	2	2	1		2	2	2	2	2	2	1	1	10	7.5	2	2	2	1	1	2
2	1	25	3	6	2	2			2	2	2	2	2	2	2	1	2	2					2	2	2	2	2	2	1	1	10	10	2	2	2	1	2	2
2	2	27	5	7	0	1	131.8		2		1	2	2	1	1	1	2	1	2	3			2	2	2	2	2	2	2	1	35	8	1	2	2	1	2	2
2	2	25	2	4	0	1	2.3		2	2	2	1	1	2	2	2	2						2			2	2	2	1	1	5	5	1	2	2	1	2	2
2	1	25	9	14	0	1	96		2		1	2	1	2	2	2	2	1	1	1	2	5	2	2	2	2	2	2	1	1	50	15	1	2	1	2	1	1
2	2	26	4	6	1	1	1.4				1	2	1	2	2	2	2	1	1	2									1	1	30	10	2	2	2	1	2	2
2	2	26	3	11		1	980		2	1	1	1	2	2	2	2	2	2					2	1	2	2	2	2	1	1	10	5	2	1	2	1	2	2
2	1	24	2			2			2	1		2	1	2	2	2	2	2					2	2	2	2	2	2	2	2			2	2	2	1	2	2
2	1	26	3	6	2	2			2	1	1	1	1	1	1	1	2	2					2	2	2	2	2	2	1	1	30	15	2	2	2	1	2	2
2	2	25	3	2	2	1	620		2	1	1	2	2	2	1	2	2	1	2	3			2	2	2	2	2	2	2	1	5		2	2	2	1	1	2
2	2	25	3			2			2	1	1	1	1	2	2	1	2	1	2		1								1	1	50	10	1	2	2	1	1	2
2	2	25	3	4	2	1	978		2	1	1	1	1	2	2	2	2	1	1	1	2	2	2	2	2	2	2	2	1	1	10	5	2	2	1	1	2	2
2	2	25	4	5	2	1	1.4		2	2	2	2	2	2	1	2	2	2					2	2	2	2	2	2	1	2			2	2	2	1	2	2
2	1	26	6	11	0	1	400			1	1	1	2	2	2	2	2	1	1	1	2	4	2	2	2	2	2	2	1	1	15	4	1	2	2	2	1	1
2	2	26	8	19	1	2			2	1	2	2	2	2	1	2	2	2					2	2	2	2	2	2	1	1	50	19	1	2	1	2	1	2
2	2	24	6		0	1	52		2	1	1	1	2	1	1	2	2	1	2	3			2	2	2	2	2	2	2	1	20	8	2	2	2	1	1	2
2	2	4	2		1	1	2.5					1	2	2	2	2	2						2	2	2	2	2	2	1	2			2	2	2	1	2	2
2	2	25	2	3	3	1	2.4		2	1	2	2	1	2	2	2	2	1	2	2			2	2	1	2	2	2	1	1	20	20	2	2	2	1	2	2
2	1	18	3		0	1	1		2	1	1	1	1	2	2	2	2	1	1	3			2	2	2	2	2	2	2	1	30	5	2	2	2	1	2	2
[truncated: 135 more rows]
